# Supplementary material for: Treatment of antibiotic-manufacturing wastewater enriches for Aeromonas veronii, a zoonotic antibiotic-resistant emerging pathogen
Source: ISME J. 2025 Apr 21;19(1):wraf077. doi: 10.1093/ismejo/wraf077 (PMC12085271; doi:10.1093/ismejo/wraf077)
Supplement: Supporting_Datasets_wraf077(1) [file supporting_datasets_wraf077(1).xlsx]

## Sheet: Dataset S1
Table S1. Main ingredients of antibiotic medicine.
Ingredient	Type
Cefepime Hydrochloride	Cephalosporin	β-lactam
Ceftizoxime Sodium	Cephalosporin
Cefoxitin Sodium	Cephalosporin
Ceftazidime	Cephalosporin
Asarone	Cephalosporin
Cefathiamidine	Cephalosporin
Cefuroxime Sodium	Cephalosporin
Cefradine	Cephalosporin
Cefixime	Cephalosporin
Cefaclor	Cephalosporin
Cefpodoxime Proxetil	Cephalosporin
Cefprozil	Cephalosporin
Cefalexin	Cephalosporin
Trimethoprim	Cephalosporin
Clavulanate Potassium	β-lactam
Ampicillin	β-lactam
Amoxicillin	β-lactam
Ofloxacin	Quinolone
Levofloxacin Hydrochloride	Quinolone
Ciprofloxacin Hydrochloride	Quinolone
Norfloxacin	Quinolone
Acetylspiramycin	Macrolide
Roxithromycin	Macrolide
Clarithromycin	Macrolide
Azithromycin	Macrolide
Sulfamethoxazole	Sulfonamide

## Sheet: Dataset S2
Table S2. Volumes filtered for metagenomic sequencing.
Location	Volume(mL)
Influent	50
RT	50
AAT-1	50
AAT-2	50
AAT-3	50
AET	50
1st_MER	50
2nd_MER	50
1st_COT	50
PC	50
CT	50
2nd_COT	50
3rd_COT	50
SC	50
Effluent	200

## Sheet: Dataset S3
Table S3. Mapping rate of reads to contigs and MAGs
unit	Contigs (%)	MAGs (%)
RT1	88.89	30.56
RT2	88.73	33.43
RT3	88.99	50.44
AAT-1a	77.99	30.78
AAT-1b	76.22	30.12
AAT-1c	77.69	30.92
AAT-2a	77.32	34.53
AAT-2b	77.18	34.98
AAT-2c	77.52	32.18
AAT-3a	76.77	34.17
AAT-3b	81.94	34.64
AAT-3c	76.75	33.15
AET1	88.11	38.07
AET2	89.05	37.51
AET3	88.35	41.36
1st_MER1	84.02	31.53
1st_MER2	83.99	36.55
1st_MER3	85.34	36.27
2nd_MER1	84.47	45.28
2nd_MER2	83.85	41.49
2nd_MER3	84.07	38.18
1st_COT1	82.1	41.82
1st_COT2	82.52	42.29
1st_COT3	82.05	40.52
PC1	84.62	46.39
PC2	84.54	46.22
PC3	84.76	50.29
CT1	86.82	39.41
CT2	86.93	48.15
CT3	86.13	41.29
2nd_COT1	86.1	50.24
2nd_COT2	85.95	43.89
2nd_COT3	85.76	45.67
3rd_COT1	84.21	50.12
3rd_COT2	84.24	45.06
3rd_COT3	84.65	51.38
SC1	85.78	48.56
SC2	85.49	51.03
SC3	85.59	48.89
Effluent1	86.51	42.41
Effluent2	86.45	41.4
Effluent3	86.47	46.07
Sludge1	74.99	23.81
Sludge2	74.38	30.36
Sludge3	74.27	33.29

## Sheet: Dataset S4
Table S4. Aeromonas veronii genomes can be found in NCBI assembly database.
	assembly_level	data	location	ISO 3166-1	continents	source	medium	note	link	excluded from refseq
GCA_027490705.1	Contig	2022-12-28	Canada	CAN	North America	Aquatic	Water	Pond D4 freshwater mesocosm in the Large Experimental Array of Ponds platform	https://ftp.ncbi.nlm.nih.gov/genomes/all/GCA/027/490/705/GCA_027490705.1_ASM2749070v1	derived from metagenome
GCA_029164105.1	Contig	2023-03-10	America	USA	North America	Fish	Fish	Skin	https://ftp.ncbi.nlm.nih.gov/genomes/all/GCA/029/164/105/GCA_029164105.1_PDT001159840.1	from large multi-isolate project
GCA_029164145.1	Contig	2023-03-10	America	USA	North America	Fish	Fish	Kidney	https://ftp.ncbi.nlm.nih.gov/genomes/all/GCA/029/164/145/GCA_029164145.1_PDT001159838.1	from large multi-isolate project
GCA_029164165.1	Contig	2023-03-10	America	USA	North America	Fish	Fish	Brain and Kidney	https://ftp.ncbi.nlm.nih.gov/genomes/all/GCA/029/164/165/GCA_029164165.1_PDT001159837.1	from large multi-isolate project
GCA_029164185.1	Contig	2023-03-10	America	USA	North America	Fish	Fish	Gill	https://ftp.ncbi.nlm.nih.gov/genomes/all/GCA/029/164/185/GCA_029164185.1_PDT001159836.1	from large multi-isolate project
GCA_029164545.1	Contig	2023-03-10	England	GBR	Europe	Human	Human	Generic, Aeromonas veronii M662	https://ftp.ncbi.nlm.nih.gov/genomes/all/GCA/029/164/545/GCA_029164545.1_PDT000160827.2	from large multi-isolate project
GCF_000297975.1	Scaffold	2012-09-21	America	USA	North America	Human	Human	Blood, MIGS Cultured Bacterial/Archaeal sample from Aeromonas veronii AER39	https://ftp.ncbi.nlm.nih.gov/genomes/all/GCF/000/297/975/GCF_000297975.1_Aero_vero_AER39_V1
GCF_000820285.1	Contig	2014-12-01	America	USA	North America	Others	Unknown	Generic, Aeromonas veronii CIP 107763	https://ftp.ncbi.nlm.nih.gov/genomes/all/GCF/000/820/285/GCF_000820285.1_PRJEB7047
GCF_000820365.1	Scaffold	2014-12-01	America	USA	North America	Others	Unknown	Generic, Aeromonas veronii CECT 4486	https://ftp.ncbi.nlm.nih.gov/genomes/all/GCF/000/820/365/GCF_000820365.1_PRJEB7050
GCF_001908555.1	Contig	2016-12-19	Germany	DEU	Europe	Aquatic	Water	Surface water	https://ftp.ncbi.nlm.nih.gov/genomes/all/GCF/001/908/555/GCF_001908555.1_ASM190855v1
GCF_002214865.1	Scaffold	2017-07-05	South Africa	ZAF	Africa	Aquatic	Water	Surface water	https://ftp.ncbi.nlm.nih.gov/genomes/all/GCF/002/214/865/GCF_002214865.1_ASM221486v1
GCF_002803945.1	Complete Genome	2017-12-04	China	CHN	Asia	Fish	Fish	Megalobrama amblycephala	https://ftp.ncbi.nlm.nih.gov/genomes/all/GCF/002/803/945/GCF_002803945.1_ASM280394v1
GCF_002866885.2	Complete Genome	2018-10-16	India	IND	Asia	Human	Human	Feces	https://ftp.ncbi.nlm.nih.gov/genomes/all/GCF/002/866/885/GCF_002866885.2_ASM286688v2
GCF_002900255.1	Scaffold	2018-01-26	China	CHN	Asia	Human	Human	Feces	https://ftp.ncbi.nlm.nih.gov/genomes/all/GCF/002/900/255/GCF_002900255.1_ASM290025v1
GCF_003859745.1	Contig	2018-12-03	Brazil	BRA	South America	Human	Human	Feces	https://ftp.ncbi.nlm.nih.gov/genomes/all/GCF/003/859/745/GCF_003859745.1_ASM385974v1
GCF_004803495.1	Scaffold	2019-04-22	Greece	GRC	Europe	Fish	Fish	kidney	https://ftp.ncbi.nlm.nih.gov/genomes/all/GCF/004/803/495/GCF_004803495.1_ASM480349v1
GCF_006243165.1	Scaffold	2019-06-11	America	USA	North America	Fish	Fish	Danio rerio gut	https://ftp.ncbi.nlm.nih.gov/genomes/all/GCF/006/243/165/GCF_006243165.1_ASM624316v1
GCF_006243415.1	Scaffold	2019-06-11	Spain	ESP	Europe	Aquatic	Water	Drinking water	https://ftp.ncbi.nlm.nih.gov/genomes/all/GCF/006/243/415/GCF_006243415.1_ASM624341v1
GCF_006246235.1	Scaffold	2019-06-11	America	USA	North America	Others	Snail	Aeromonas veronii AK241	https://ftp.ncbi.nlm.nih.gov/genomes/all/GCF/006/246/235/GCF_006246235.1_ASM624623v1
GCF_006246395.1	Scaffold	2019-06-11	America	USA	North America	Fish	Fish	Perch spleen	https://ftp.ncbi.nlm.nih.gov/genomes/all/GCF/006/246/395/GCF_006246395.1_ASM624639v1
GCF_006246495.1	Scaffold	2019-06-11	America	USA	North America	Human	Human	Forehead abscess	https://ftp.ncbi.nlm.nih.gov/genomes/all/GCF/006/246/495/GCF_006246495.1_ASM624649v1
GCF_009765635.1	Scaffold	2019-12-18	Brazil	BRA	South America	Fish	Fish	Comparative Genome Analysis of Aeromonas from aquatic organisms and environment in Northestern Brazil	https://ftp.ncbi.nlm.nih.gov/genomes/all/GCF/009/765/635/GCF_009765635.1_ASM976563v1
GCF_009765645.1	Scaffold	2019-12-18	Brazil	BRA	South America	Fish	Fish	Comparative Genome Analysis of Aeromonas from aquatic organisms and environment in Northestern Brazil	https://ftp.ncbi.nlm.nih.gov/genomes/all/GCF/009/765/645/GCF_009765645.1_ASM976564v1
GCF_011045495.1	Complete Genome	2020-03-02	China	CHN	Asia	Fish	Fish	Aeromonas veronii ZfB1	https://ftp.ncbi.nlm.nih.gov/genomes/all/GCF/011/045/495/GCF_011045495.1_ASM1104549v1
GCF_012029585.1	Contig	2020-04-03	Thailand	THA	Asia	Fish	Fish	Aeromonas veronii NK07	https://ftp.ncbi.nlm.nih.gov/genomes/all/GCF/012/029/585/GCF_012029585.1_ASM1202958v1
GCF_013620785.1	Contig	2020-07-24	China	CHN	Asia	Fish	Fish	Channa argus (Northern snakehead)	https://ftp.ncbi.nlm.nih.gov/genomes/all/GCF/013/620/785/GCF_013620785.1_ASM1362078v1
GCF_016729285.1	Contig	2021-01-20	China	CHN	Asia	Human	Human	Feces	https://ftp.ncbi.nlm.nih.gov/genomes/all/GCF/016/729/285/GCF_016729285.1_ASM1672928v1
GCF_016729485.1	Contig	2021-01-20	China	CHN	Asia	Human	Human	Feces	https://ftp.ncbi.nlm.nih.gov/genomes/all/GCF/016/729/485/GCF_016729485.1_ASM1672948v1
GCF_016729495.1	Contig	2021-01-20	China	CHN	Asia	Human	Human	Feces	https://ftp.ncbi.nlm.nih.gov/genomes/all/GCF/016/729/495/GCF_016729495.1_ASM1672949v1
GCF_016729675.1	Contig	2021-01-20	China	CHN	Asia	Human	Human	Feces	https://ftp.ncbi.nlm.nih.gov/genomes/all/GCF/016/729/675/GCF_016729675.1_ASM1672967v1
GCF_016805375.1	Scaffold	2021-02-03	Brazil	BRA	South America	Aquatic	Water	Comparative Genome Analysis of Aeromonas from aquatic organisms and environment in Northestern Brazil	https://ftp.ncbi.nlm.nih.gov/genomes/all/GCF/016/805/375/GCF_016805375.1_ASM1680537v1
GCF_018359845.1	Contig	2021-05-14	Spain	ESP	Europe	Human	Human	Gastroenteritis Homo sapiens	https://ftp.ncbi.nlm.nih.gov/genomes/all/GCF/018/359/845/GCF_018359845.1_ASM1835984v1
GCF_019348625.1	Scaffold	2021-07-26	Brazil	BRA	South America	Fish	Fish	Bacterial pathogens obtained from aquatic organisms and their environment	https://ftp.ncbi.nlm.nih.gov/genomes/all/GCF/019/348/625/GCF_019348625.1_ASM1934862v1
GCF_019348775.1	Scaffold	2021-07-26	Brazil	BRA	South America	Fish	Fish	Bacterial pathogens obtained from aquatic organisms and their environment	https://ftp.ncbi.nlm.nih.gov/genomes/all/GCF/019/348/775/GCF_019348775.1_ASM1934877v1
GCF_021165625.1	Scaffold	2021-12-11	China	CHN	Asia	Fish	Fish	Carp	https://ftp.ncbi.nlm.nih.gov/genomes/all/GCF/021/165/625/GCF_021165625.1_ASM2116562v1
GCF_021608325.1	Contig	2022-01-25	Australia	AUS	Oceania	Human	Human	Gastroenteritis Homo sapiens	https://ftp.ncbi.nlm.nih.gov/genomes/all/GCF/021/608/325/GCF_021608325.1_ASM2160832v1
GCF_021608355.1	Contig	2022-01-25	Australia	AUS	Oceania	Human	Human	Gastroenteritis Homo sapiens	https://ftp.ncbi.nlm.nih.gov/genomes/all/GCF/021/608/355/GCF_021608355.1_ASM2160835v1
GCF_021608425.1	Contig	2022-01-25	Australia	AUS	Oceania	Human	Human	Gastroenteritis Homo sapiens	https://ftp.ncbi.nlm.nih.gov/genomes/all/GCF/021/608/425/GCF_021608425.1_ASM2160842v1
GCF_021608505.1	Contig	2022-01-25	Australia	AUS	Oceania	Human	Human	Gastroenteritis Homo sapiens	https://ftp.ncbi.nlm.nih.gov/genomes/all/GCF/021/608/505/GCF_021608505.1_ASM2160850v1
GCF_021608525.1	Contig	2022-01-25	Australia	AUS	Oceania	Human	Human	Gastroenteritis Homo sapiens	https://ftp.ncbi.nlm.nih.gov/genomes/all/GCF/021/608/525/GCF_021608525.1_ASM2160852v1
GCF_021608575.1	Contig	2022-01-25	Australia	AUS	Oceania	Human	Human	Gastroenteritis Homo sapiens	https://ftp.ncbi.nlm.nih.gov/genomes/all/GCF/021/608/575/GCF_021608575.1_ASM2160857v1
GCF_021735905.1	Scaffold	2022-01-31	Brazil	BRA	South America	Fish	Fish	Phractocephalus hemioliopterus	https://ftp.ncbi.nlm.nih.gov/genomes/all/GCF/021/735/905/GCF_021735905.1_ASM2173590v1
GCF_022953335.1	Contig	2022-04-12	Thailand	THA	Asia	Fish	Fish	Asian seabass	https://ftp.ncbi.nlm.nih.gov/genomes/all/GCF/022/953/335/GCF_022953335.1_ASM2295333v1
GCF_022953355.1	Contig	2022-04-12	Thailand	THA	Asia	Fish	Fish	Walking catfish	https://ftp.ncbi.nlm.nih.gov/genomes/all/GCF/022/953/355/GCF_022953355.1_ASM2295335v1
GCF_023921405.1	Complete Genome	2022-06-27	China	CHN	Asia	Human	Human	Leukemia Homo sapiens blood	https://ftp.ncbi.nlm.nih.gov/genomes/all/GCF/023/921/405/GCF_023921405.1_ASM2392140v1
GCF_023958325.1	Scaffold	2022-06-27	America	USA	North America	Fish	Fish	Part of the aerobic cultured healthy zebrafish skin mucus microbiota	https://ftp.ncbi.nlm.nih.gov/genomes/all/GCF/023/958/325/GCF_023958325.1_ASM2395832v1
GCF_024649335.1	Contig	2022-08-13	China	CHN	Asia	Aquatic	Water	River water	https://ftp.ncbi.nlm.nih.gov/genomes/all/GCF/024/649/335/GCF_024649335.1_ASM2464933v1
GCF_024649625.1	Contig	2022-08-13	China	CHN	Asia	Aquatic	Water	River water	https://ftp.ncbi.nlm.nih.gov/genomes/all/GCF/024/649/625/GCF_024649625.1_ASM2464962v1
GCF_024649755.1	Contig	2022-08-13	China	CHN	Asia	Aquatic	Water	River water	https://ftp.ncbi.nlm.nih.gov/genomes/all/GCF/024/649/755/GCF_024649755.1_ASM2464975v1
GCF_024808575.1	Scaffold	2022-08-31	America	USA	North America	Others	Insect	Aeromonas veronii S00020	https://ftp.ncbi.nlm.nih.gov/genomes/all/GCF/024/808/575/GCF_024808575.1_ASM2480857v1
GCF_024971835.1	Complete Genome	2022-09-06	China	CHN	Asia	Wastewater	Wastewater	Hospital sewage	https://ftp.ncbi.nlm.nih.gov/genomes/all/GCF/024/971/835/GCF_024971835.1_ASM2497183v1
GCF_025665435.1	Complete Genome	2022-10-12	China	CHN	Asia	Fish	Fish	Odontobutis obscura	https://ftp.ncbi.nlm.nih.gov/genomes/all/GCF/025/665/435/GCF_025665435.1_ASM2566543v1
GCF_025755875.1	Contig	2022-10-19	India	IND	Asia	Fish	Fish	Labeo rohita	https://ftp.ncbi.nlm.nih.gov/genomes/all/GCF/025/755/875/GCF_025755875.1_ASM2575587v1
GCF_026016025.1	Complete Genome	2022-11-07	China	CHN	Asia	Fish	Fish	Aeromonas veronii C4	https://ftp.ncbi.nlm.nih.gov/genomes/all/GCF/026/016/025/GCF_026016025.1_ASM2601602v1
GCF_026230505.1	Scaffold	2022-11-18	America	USA	North America	Fish	Fish	Diseased catfish	https://ftp.ncbi.nlm.nih.gov/genomes/all/GCF/026/230/505/GCF_026230505.1_ASM2623050v1
GCF_026230515.1	Scaffold	2022-11-18	America	USA	North America	Fish	Fish	Diseased catfish	https://ftp.ncbi.nlm.nih.gov/genomes/all/GCF/026/230/515/GCF_026230515.1_ASM2623051v1
GCA_002339005.1	Scaffold	2017-09-22	Spain	ESP	Europe	Fish	Fish	Epidermal mucus of Anguilla anguilla fishes in Ebro delta	https://ftp.ncbi.nlm.nih.gov/genomes/all/GCA/002/339/005/GCA_002339005.1_ASM233900v1	derived from metagenome
GCA_027483585.1	Contig	2022-12-28	Canada	CAN	North America	Aquatic	Water	Pond D1 freshwater mesocosm in the Large Experimental Array of Ponds platform	https://ftp.ncbi.nlm.nih.gov/genomes/all/GCA/027/483/585/GCA_027483585.1_ASM2748358v1	derived from metagenome
GCA_027486455.1	Contig	2022-12-28	Canada	CAN	North America	Aquatic	Water	Pond C1 freshwater mesocosm in the Large Experimental Array of Ponds platform	https://ftp.ncbi.nlm.nih.gov/genomes/all/GCA/027/486/455/GCA_027486455.1_ASM2748645v1	derived from metagenome
GCA_029153715.1	Contig	2023-03-10	Thailand	THA	Asia	Aquatic	Water	MIGS Cultured Bacterial/Archaeal sample from Aeromonas veronii, 37 C incubation on nutrient agar media with antibiotics	https://ftp.ncbi.nlm.nih.gov/genomes/all/GCA/029/153/715/GCA_029153715.1_PDT001585919.1	from large multi-isolate project
GCA_029153735.1	Contig	2023-03-10	America	USA	North America	Human	Human	Generic, Aeromonas veronii AMC24	https://ftp.ncbi.nlm.nih.gov/genomes/all/GCA/029/153/735/GCA_029153735.1_PDT001585931.1	from large multi-isolate project
GCA_029153795.1	Contig	2023-03-10	France	FRA	Europe	Human	Human	Feces	https://ftp.ncbi.nlm.nih.gov/genomes/all/GCA/029/153/795/GCA_029153795.1_PDT001494159.1	from large multi-isolate project
GCA_029153835.1	Contig	2023-03-10	America	USA	North America	Fish	Fish	kidney	https://ftp.ncbi.nlm.nih.gov/genomes/all/GCA/029/153/835/GCA_029153835.1_PDT001377665.1	from large multi-isolate project
GCA_029164125.1	Contig	2023-03-10	America	USA	North America	Fish	Fish	Coelom	https://ftp.ncbi.nlm.nih.gov/genomes/all/GCA/029/164/125/GCA_029164125.1_PDT001159839.1	from large multi-isolate project
GCA_029164205.1	Contig	2023-03-10	America	USA	North America	Leech	Leech	Crop of Hirudo leech from another distributor (Biebertaler Blutegelzucht)	https://ftp.ncbi.nlm.nih.gov/genomes/all/GCA/029/164/205/GCA_029164205.1_PDT000583296.1	from large multi-isolate project
GCA_029164225.1	Contig	2023-03-10	America	USA	North America	Fish	Fish	Brain	https://ftp.ncbi.nlm.nih.gov/genomes/all/GCA/029/164/225/GCA_029164225.1_PDT001159835.1	from large multi-isolate project
GCA_029164245.1	Contig	2023-03-10	America	USA	North America	Leech	Leech	Crop of Hirudo verbana leech from FDA-approved distributor	https://ftp.ncbi.nlm.nih.gov/genomes/all/GCA/029/164/245/GCA_029164245.1_PDT000583294.1	from large multi-isolate project
GCA_029164265.1	Contig	2023-03-10	America	USA	North America	Leech	Leech	Crop of Hirudo verbana leech from FDA-approved distributor	https://ftp.ncbi.nlm.nih.gov/genomes/all/GCA/029/164/265/GCA_029164265.1_PDT000583295.1	from large multi-isolate project
GCA_029164285.1	Contig	2023-03-10	America	USA	North America	Leech	Leech	Crop of Hirudo verbana leech from FDA-approved distributor	https://ftp.ncbi.nlm.nih.gov/genomes/all/GCA/029/164/285/GCA_029164285.1_PDT000583293.1	from large multi-isolate project
GCA_029164305.1	Contig	2023-03-10	America	USA	North America	Leech	Leech	Crop of Hirudo verbana leech from FDA-approved distributor	https://ftp.ncbi.nlm.nih.gov/genomes/all/GCA/029/164/305/GCA_029164305.1_PDT000583283.1	from large multi-isolate project
GCA_029164325.1	Contig	2023-03-10	France	FRA	Europe	Leech	Leech	Crop of Hirudo verbana leech from FDA-approved distributor	https://ftp.ncbi.nlm.nih.gov/genomes/all/GCA/029/164/325/GCA_029164325.1_PDT000583287.1	from large multi-isolate project
GCA_029164345.1	Contig	2023-03-10	America	USA	North America	Leech	Leech	Crop of Hirudo verbana leech from FDA-approved distributor	https://ftp.ncbi.nlm.nih.gov/genomes/all/GCA/029/164/345/GCA_029164345.1_PDT000583282.1	from large multi-isolate project
GCA_029164365.1	Contig	2023-03-10	America	USA	North America	Leech	Leech	Crop of Hirudo verbana leech from FDA-approved distributor	https://ftp.ncbi.nlm.nih.gov/genomes/all/GCA/029/164/365/GCA_029164365.1_PDT000583276.1	from large multi-isolate project
GCA_029164385.1	Contig	2023-03-10	America	USA	North America	Leech	Leech	Crop of Hirudo verbana leech from FDA-approved distributor	https://ftp.ncbi.nlm.nih.gov/genomes/all/GCA/029/164/385/GCA_029164385.1_PDT000583279.1	from large multi-isolate project
GCA_029164405.1	Contig	2023-03-10	America	USA	North America	Leech	Leech	Crop of Hirudo verbana leech from FDA-approved distributor	https://ftp.ncbi.nlm.nih.gov/genomes/all/GCA/029/164/405/GCA_029164405.1_PDT000583277.1	from large multi-isolate project
GCA_029164425.1	Contig	2023-03-10	America	USA	North America	Leech	Leech	Crop of Hirudo verbana leech from FDA-approved distributor	https://ftp.ncbi.nlm.nih.gov/genomes/all/GCA/029/164/425/GCA_029164425.1_PDT000583275.1	from large multi-isolate project
GCA_029164445.1	Contig	2023-03-10	America	USA	North America	Leech	Leech	Crop of Hirudo verbana leech from FDA-approved distributor	https://ftp.ncbi.nlm.nih.gov/genomes/all/GCA/029/164/445/GCA_029164445.1_PDT000583274.1	from large multi-isolate project
GCA_029164465.1	Contig	2023-03-10	America	USA	North America	Leech	Leech	Crop of Hirudo verbana leech from FDA-approved distributor	https://ftp.ncbi.nlm.nih.gov/genomes/all/GCA/029/164/465/GCA_029164465.1_PDT000583273.1	from large multi-isolate project
GCA_029164485.1	Contig	2023-03-10	America	USA	North America	Leech	Leech	Crop of Hirudo verbana leech from FDA-approved distributor	https://ftp.ncbi.nlm.nih.gov/genomes/all/GCA/029/164/485/GCA_029164485.1_PDT000583272.1	from large multi-isolate project
GCA_029164505.1	Contig	2023-03-10	America	USA	North America	Leech	Leech	Crop of Hirudo verbana leech from FDA-approved distributor	https://ftp.ncbi.nlm.nih.gov/genomes/all/GCA/029/164/505/GCA_029164505.1_PDT000583271.1	from large multi-isolate project
GCA_029164525.1	Contig	2023-03-10	America	USA	North America	Leech	Leech	Crop of Hirudo verbana leech from FDA-approved distributor	https://ftp.ncbi.nlm.nih.gov/genomes/all/GCA/029/164/525/GCA_029164525.1_PDT000583278.1	from large multi-isolate project
GCA_029851495.1	Contig	2023-04-20	Taiwan	TWN	Asia	Human	Human	Infection Homo sapiens plasma	https://ftp.ncbi.nlm.nih.gov/genomes/all/GCA/029/851/495/GCA_029851495.1_ASM2985149v1	many frameshifted proteins
GCA_905202105.1	Contig	2021-02-04	Denmark	DNK	Europe	Human	Human	human gut	https://ftp.ncbi.nlm.nih.gov/genomes/all/GCA/905/202/105/GCA_905202105.1_ERR1305902-mag-bin.15	derived from metagenome
GCA_947036715.1	Contig	2022-10-08	India	IND	Asia	Fish	Fish	fish gut	https://ftp.ncbi.nlm.nih.gov/genomes/all/GCA/947/036/715/GCA_947036715.1_ERR3047202_bin.3_metaWRAP_v1.3_MAG	derived from metagenome
GCF_000204115.1	Complete Genome	2011-04-13	China	CHN	Asia	Aquatic	Sediment	Aquaculture pond	https://ftp.ncbi.nlm.nih.gov/genomes/all/GCF/000/204/115/GCF_000204115.1_ASM20411v1
GCF_000297995.1	Scaffold	2012-09-21	America	USA	North America	Human	Human	Blood, MIGS Cultured Bacterial/Archaeal sample from Aeromonas veronii AER397	https://ftp.ncbi.nlm.nih.gov/genomes/all/GCF/000/297/995/GCF_000297995.1_Aero_vero_AER397_V1
GCF_000298015.1	Scaffold	2012-09-21	America	USA	North America	Human	Human	Gut, MIGS Cultured Bacterial/Archaeal sample from Aeromonas veronii AMC34	https://ftp.ncbi.nlm.nih.gov/genomes/all/GCF/000/298/015/GCF_000298015.1_Aero_vero_AMC34_V1
GCF_000298035.1	Scaffold	2012-09-21	America	USA	North America	Human	Human	Skin, MIGS Cultured Bacterial/Archaeal sample from Aeromonas veronii AMC35	https://ftp.ncbi.nlm.nih.gov/genomes/all/GCF/000/298/035/GCF_000298035.1_Aero_vero_AMC35_V1
GCF_000464515.2	Complete Genome	2020-07-31	Turkey	TUR	Asia	Leech	Leech	Digestive tract	https://ftp.ncbi.nlm.nih.gov/genomes/all/GCF/000/464/515/GCF_000464515.2_ASM46451v2
GCF_000754905.1	Contig	2014-09-16	Japan	JPN	Asia	Aquatic	Water	Pond water	https://ftp.ncbi.nlm.nih.gov/genomes/all/GCF/000/754/905/GCF_000754905.1_ASM75490v1
GCF_000820225.1	Scaffold	2014-12-01	America	USA	North America	Others	Unknown	Generic, Aeromonas veronii CECT 4257	https://ftp.ncbi.nlm.nih.gov/genomes/all/GCF/000/820/225/GCF_000820225.1_PRJEB7044
GCF_000820385.1	Scaffold	2014-12-01	America	USA	North America	Others	Unknown	Generic, Aeromonas veronii LMG 13067	https://ftp.ncbi.nlm.nih.gov/genomes/all/GCF/000/820/385/GCF_000820385.1_PRJEB7051
GCF_001446465.1	Contig	2015-11-19	America	USA	North America	Livestock	Cattle	Feces	https://ftp.ncbi.nlm.nih.gov/genomes/all/GCF/001/446/465/GCF_001446465.1_ASM144646v1
GCF_001446505.1	Contig	2015-11-19	America	USA	North America	Livestock	Cattle	Feces	https://ftp.ncbi.nlm.nih.gov/genomes/all/GCF/001/446/505/GCF_001446505.1_ASM144650v1
GCF_001446535.1	Scaffold	2015-11-19	America	USA	North America	Livestock	Cattle	Feces	https://ftp.ncbi.nlm.nih.gov/genomes/all/GCF/001/446/535/GCF_001446535.1_ASM144653v1
GCF_001446555.1	Scaffold	2015-11-19	America	USA	North America	Livestock	Cattle	Feces	https://ftp.ncbi.nlm.nih.gov/genomes/all/GCF/001/446/555/GCF_001446555.1_ASM144655v1
GCF_001446575.1	Contig	2015-11-19	America	USA	North America	Livestock	Cattle	Feces	https://ftp.ncbi.nlm.nih.gov/genomes/all/GCF/001/446/575/GCF_001446575.1_ASM144657v1
GCF_001446635.1	Contig	2015-11-19	America	USA	North America	Livestock	Cattle	Feces	https://ftp.ncbi.nlm.nih.gov/genomes/all/GCF/001/446/635/GCF_001446635.1_ASM144663v1
GCF_001446645.1	Contig	2015-11-19	America	USA	North America	Livestock	Cattle	Feces	https://ftp.ncbi.nlm.nih.gov/genomes/all/GCF/001/446/645/GCF_001446645.1_ASM144664v1
GCF_001446675.1	Scaffold	2015-11-19	America	USA	North America	Livestock	Cattle	Feces	https://ftp.ncbi.nlm.nih.gov/genomes/all/GCF/001/446/675/GCF_001446675.1_ASM144667v1
GCF_001446695.1	Contig	2015-11-19	America	USA	North America	Livestock	Cattle	Feces	https://ftp.ncbi.nlm.nih.gov/genomes/all/GCF/001/446/695/GCF_001446695.1_ASM144669v1
GCF_001446735.1	Contig	2015-11-19	America	USA	North America	Livestock	Cattle	Feces	https://ftp.ncbi.nlm.nih.gov/genomes/all/GCF/001/446/735/GCF_001446735.1_ASM144673v1
GCF_001446755.1	Contig	2015-11-19	America	USA	North America	Livestock	Cattle	Feces	https://ftp.ncbi.nlm.nih.gov/genomes/all/GCF/001/446/755/GCF_001446755.1_ASM144675v1
GCF_001446775.1	Contig	2015-11-19	America	USA	North America	Livestock	Cattle	Feces	https://ftp.ncbi.nlm.nih.gov/genomes/all/GCF/001/446/775/GCF_001446775.1_ASM144677v1
GCF_001446795.1	Scaffold	2015-11-19	America	USA	North America	Livestock	Cattle	Feces	https://ftp.ncbi.nlm.nih.gov/genomes/all/GCF/001/446/795/GCF_001446795.1_ASM144679v1
GCF_001446815.1	Contig	2015-11-19	America	USA	North America	Livestock	Cattle	Feces	https://ftp.ncbi.nlm.nih.gov/genomes/all/GCF/001/446/815/GCF_001446815.1_ASM144681v1
GCF_001446835.1	Contig	2015-11-19	America	USA	North America	Livestock	Cattle	Feces	https://ftp.ncbi.nlm.nih.gov/genomes/all/GCF/001/446/835/GCF_001446835.1_ASM144683v1
GCF_001446855.1	Contig	2015-11-19	America	USA	North America	Livestock	Cattle	Feces	https://ftp.ncbi.nlm.nih.gov/genomes/all/GCF/001/446/855/GCF_001446855.1_ASM144685v1
GCF_001446875.1	Contig	2015-11-19	America	USA	North America	Livestock	Cattle	Feces	https://ftp.ncbi.nlm.nih.gov/genomes/all/GCF/001/446/875/GCF_001446875.1_ASM144687v1
GCF_001593245.1	Complete Genome	2016-03-16	China	CHN	Asia	Fish	Fish	Zhongguan Village, Aeromonas veronii TH0426 Complete Genome	https://ftp.ncbi.nlm.nih.gov/genomes/all/GCF/001/593/245/GCF_001593245.1_ASM159324v1
GCF_001634325.1	Complete Genome	2016-04-29	America	USA	North America	Human	Human	Feces	https://ftp.ncbi.nlm.nih.gov/genomes/all/GCF/001/634/325/GCF_001634325.1_ASM163432v1
GCF_001647435.1	Contig	2016-04-28	America	USA	North America	Human	Human	Feces	https://ftp.ncbi.nlm.nih.gov/genomes/all/GCF/001/647/435/GCF_001647435.1_ASM164743v1
GCF_001908535.1	Contig	2016-12-19	America	USA	North America	Human	Human	Sputum of drowning victim	https://ftp.ncbi.nlm.nih.gov/genomes/all/GCF/001/908/535/GCF_001908535.1_ASM190853v1
GCF_001921885.1	Contig	2016-12-26	Greece	GRC	Europe	Aquatic	Water	Lake Pamvotis surface sentiment	https://ftp.ncbi.nlm.nih.gov/genomes/all/GCF/001/921/885/GCF_001921885.1_ASM192188v1
GCF_002803925.1	Complete Genome	2017-12-04	China	CHN	Asia	Fish	Fish	Megalobrama amblycephala	https://ftp.ncbi.nlm.nih.gov/genomes/all/GCF/002/803/925/GCF_002803925.1_ASM280392v1
GCF_002906945.1	Contig	2018-01-30	America	USA	North America	Fish	Fish	Catfish	https://ftp.ncbi.nlm.nih.gov/genomes/all/GCF/002/906/945/GCF_002906945.1_ASM290694v1
GCF_003013515.1	Contig	2018-03-21	China	CHN	Asia	Fish	Fish	Liver	https://ftp.ncbi.nlm.nih.gov/genomes/all/GCF/003/013/515/GCF_003013515.1_ASM301351v1
GCF_003036425.1	Contig	2018-04-05	China	CHN	Asia	Fish	Fish	Sichuan, Pond	https://ftp.ncbi.nlm.nih.gov/genomes/all/GCF/003/036/425/GCF_003036425.1_ASM303642v1
GCF_003265545.1	Scaffold	2018-06-26	China	CHN	Asia	Food	Food	Pork	https://ftp.ncbi.nlm.nih.gov/genomes/all/GCF/003/265/545/GCF_003265545.1_ASM326554v1
GCF_003265585.1	Scaffold	2018-06-26	China	CHN	Asia	Human	Human	Rectal swab	https://ftp.ncbi.nlm.nih.gov/genomes/all/GCF/003/265/585/GCF_003265585.1_ASM326558v1
GCF_003345755.1	Scaffold	2018-07-30	China	CHN	Asia	Fish	Fish	Sichuan, Pond	https://ftp.ncbi.nlm.nih.gov/genomes/all/GCF/003/345/755/GCF_003345755.1_ASM334575v1
GCF_003367095.1	Contig	2018-08-07	Greece	GRC	Europe	Fish	Fish	Kidney of diseased fish	https://ftp.ncbi.nlm.nih.gov/genomes/all/GCF/003/367/095/GCF_003367095.1_ASM336709v1
GCF_003367105.1	Contig	2018-08-07	Greece	GRC	Europe	Fish	Fish	Kidney of diseased fish	https://ftp.ncbi.nlm.nih.gov/genomes/all/GCF/003/367/105/GCF_003367105.1_ASM336710v1
GCF_003367135.1	Contig	2018-08-07	Greece	GRC	Europe	Fish	Fish	Kidney of diseased fish	https://ftp.ncbi.nlm.nih.gov/genomes/all/GCF/003/367/135/GCF_003367135.1_ASM336713v1
GCF_003367145.1	Contig	2018-08-07	Greece	GRC	Europe	Fish	Fish	Kidney of diseased fish	https://ftp.ncbi.nlm.nih.gov/genomes/all/GCF/003/367/145/GCF_003367145.1_ASM336714v1
GCF_003491365.1	Complete Genome	2018-09-07	South Korea	KOR	Asia	Fish	Fish	Discus spleen	https://ftp.ncbi.nlm.nih.gov/genomes/all/GCF/003/491/365/GCF_003491365.1_ASM349136v1
GCF_003611985.1	Contig	2018-10-04	America	USA	North America	Fish	Fish	Mississippi	https://ftp.ncbi.nlm.nih.gov/genomes/all/GCF/003/611/985/GCF_003611985.1_ASM361198v1
GCF_003722175.1	Complete Genome	2018-11-13	America	USA	North America	Fish	Fish	Mississippi	https://ftp.ncbi.nlm.nih.gov/genomes/all/GCF/003/722/175/GCF_003722175.1_ASM372217v1
GCF_003990305.1	Scaffold	2019-01-01	China	CHN	Asia	Others	Amphibian	Liver of Chinese giant salamander (Andrias davidianus )	https://ftp.ncbi.nlm.nih.gov/genomes/all/GCF/003/990/305/GCF_003990305.1_ASM399030v1
GCF_004123695.1	Scaffold	2019-01-31	Israel	ISR	Asia	Aquatic	Water	Microcystis bloom in Lake Kinneret	https://ftp.ncbi.nlm.nih.gov/genomes/all/GCF/004/123/695/GCF_004123695.1_ASM412369v1
GCF_004379205.1	Contig	2019-03-26	Greece	GRC	Europe	Fish	Fish	Kidney of diseased fish	https://ftp.ncbi.nlm.nih.gov/genomes/all/GCF/004/379/205/GCF_004379205.1_ASM437920v1
GCF_004379215.1	Contig	2019-03-26	Turkey	TUR	Asia	Fish	Fish	Kidney of diseased fish	https://ftp.ncbi.nlm.nih.gov/genomes/all/GCF/004/379/215/GCF_004379215.1_ASM437921v1
GCF_004379225.1	Contig	2019-03-26	Greece	GRC	Europe	Fish	Fish	Kidney of diseased fish	https://ftp.ncbi.nlm.nih.gov/genomes/all/GCF/004/379/225/GCF_004379225.1_ASM437922v1
GCF_006226255.1	Scaffold	2019-06-10	America	USA	North America	Fish	Fish	Perch head kidney	https://ftp.ncbi.nlm.nih.gov/genomes/all/GCF/006/226/255/GCF_006226255.1_ASM622625v1
GCF_006243395.1	Contig	2019-06-11	America	USA	North America	Leech	Leech	Hirudo verbana gut	https://ftp.ncbi.nlm.nih.gov/genomes/all/GCF/006/243/395/GCF_006243395.1_ASM624339v1
GCF_006246165.1	Scaffold	2019-06-11	America	USA	North America	Human	Human	Blood	https://ftp.ncbi.nlm.nih.gov/genomes/all/GCF/006/246/165/GCF_006246165.1_ASM624616v1
GCF_006246175.1	Scaffold	2019-06-11	America	USA	North America	Human	Human	Blood	https://ftp.ncbi.nlm.nih.gov/genomes/all/GCF/006/246/175/GCF_006246175.1_ASM624617v1
GCF_006246275.1	Scaffold	2019-06-11	America	USA	North America	Human	Human	Feces	https://ftp.ncbi.nlm.nih.gov/genomes/all/GCF/006/246/275/GCF_006246275.1_ASM624627v1
GCF_006246325.1	Scaffold	2019-06-11	Germany	DEU	Europe	Others	Unknown	Aeromonas veronii CECT 4902	https://ftp.ncbi.nlm.nih.gov/genomes/all/GCF/006/246/325/GCF_006246325.1_ASM624632v1
GCF_006246355.1	Scaffold	2019-06-11	America	USA	North America	Human	Human	Blood	https://ftp.ncbi.nlm.nih.gov/genomes/all/GCF/006/246/355/GCF_006246355.1_ASM624635v1
GCF_006246485.1	Scaffold	2019-06-11	America	USA	North America	Livestock	duck	Aeromonas veronii AMC 25	https://ftp.ncbi.nlm.nih.gov/genomes/all/GCF/006/246/485/GCF_006246485.1_ASM624648v1
GCF_006246515.1	Scaffold	2019-06-11	France	FRA	Europe	Aquatic	Water	Lake water	https://ftp.ncbi.nlm.nih.gov/genomes/all/GCF/006/246/515/GCF_006246515.1_ASM624651v1
GCF_006246555.1	Scaffold	2019-06-11	France	FRA	Europe	Wastewater	Wastewater	Wastewater treatment plant	https://ftp.ncbi.nlm.nih.gov/genomes/all/GCF/006/246/555/GCF_006246555.1_ASM624655v1
GCF_007654995.1	Scaffold	2019-07-30	China	CHN	Asia	Fish	Fish	Sick Carassius auratus intestinal	https://ftp.ncbi.nlm.nih.gov/genomes/all/GCF/007/654/995/GCF_007654995.1_ASM765499v1
GCF_008119745.1	Contig	2019-08-27	Greece	GRC	Europe	Fish	Fish	kidney of diseased fish	https://ftp.ncbi.nlm.nih.gov/genomes/all/GCF/008/119/745/GCF_008119745.1_ASM811974v1
GCF_008119755.1	Contig	2019-08-27	Greece	GRC	Europe	Fish	Fish	kidney of diseased fish	https://ftp.ncbi.nlm.nih.gov/genomes/all/GCF/008/119/755/GCF_008119755.1_ASM811975v1
GCF_008693705.1	Complete Genome	2019-09-25	America	USA	North America	Human	Human	Clinical isolate	https://ftp.ncbi.nlm.nih.gov/genomes/all/GCF/008/693/705/GCF_008693705.1_ASM869370v1
GCF_008802305.1	Scaffold	2019-10-01	South Africa	KOR	Africa	Aquatic	Water	26.7145 S 27.0970 E	https://ftp.ncbi.nlm.nih.gov/genomes/all/GCF/008/802/305/GCF_008802305.1_ASM880230v1
GCF_009755745.1	Complete Genome	2019-12-16	China	CHN	Asia	Others	Repitilia	Alligator	https://ftp.ncbi.nlm.nih.gov/genomes/all/GCF/009/755/745/GCF_009755745.1_ASM975574v1
GCF_009834065.1	Complete Genome	2020-01-08	South Korea	KOR	Asia	Fish	Fish	Aeromonas veronii AVNIH1 isolated from Silurus asotus	https://ftp.ncbi.nlm.nih.gov/genomes/all/GCF/009/834/065/GCF_009834065.1_ASM983406v1
GCF_009834905.1	Contig	2020-01-08	India	IND	Asia	Others	Insect	Gut	https://ftp.ncbi.nlm.nih.gov/genomes/all/GCF/009/834/905/GCF_009834905.1_ASM983490v1
GCF_012029545.1	Contig	2020-04-03	Thailand	THA	Asia	Fish	Fish	Aeromonas veronii NK01	https://ftp.ncbi.nlm.nih.gov/genomes/all/GCF/012/029/545/GCF_012029545.1_ASM1202954v1
GCF_013415825.1	Complete Genome	2020-07-15	China	CHN	Asia	Fish	Fish	Sepsis carp isolation	https://ftp.ncbi.nlm.nih.gov/genomes/all/GCF/013/415/825/GCF_013415825.1_ASM1341582v1
GCF_013620815.1	Contig	2020-07-24	China	CHN	Asia	Fish	Fish	Healthy carp	https://ftp.ncbi.nlm.nih.gov/genomes/all/GCF/013/620/815/GCF_013620815.1_ASM1362081v1
GCF_013697145.1	Contig	2020-07-26	Thailand	THA	Asia	Human	Human	Septicaemia	https://ftp.ncbi.nlm.nih.gov/genomes/all/GCF/013/697/145/GCF_013697145.1_ASM1369714v1
GCF_014168715.1	Complete Genome	2020-07-21	Japan	JPN	Asia	Wastewater	Wastewater	Wastewater treatment plant effluent	https://ftp.ncbi.nlm.nih.gov/genomes/all/GCF/014/168/715/GCF_014168715.1_ASM1416871v1
GCF_014168995.1	Complete Genome	2020-07-21	Japan	JPN	Asia	Wastewater	Wastewater	Wastewater treatment plant effluent	https://ftp.ncbi.nlm.nih.gov/genomes/all/GCF/014/168/995/GCF_014168995.1_ASM1416899v1
GCF_014169795.1	Complete Genome	2020-07-21	Japan	JPN	Asia	Wastewater	Wastewater	Wastewater treatment plant effluent	https://ftp.ncbi.nlm.nih.gov/genomes/all/GCF/014/169/795/GCF_014169795.1_ASM1416979v1
GCF_014169835.1	Complete Genome	2020-07-21	Japan	JPN	Asia	Wastewater	Wastewater	Wastewater treatment plant effluent	https://ftp.ncbi.nlm.nih.gov/genomes/all/GCF/014/169/835/GCF_014169835.1_ASM1416983v1
GCF_014169875.1	Complete Genome	2020-07-21	Japan	JPN	Asia	Wastewater	Wastewater	Wastewater treatment plant effluent	https://ftp.ncbi.nlm.nih.gov/genomes/all/GCF/014/169/875/GCF_014169875.1_ASM1416987v1
GCF_015208655.1	Contig	2020-11-02	South Africa	KOR	Africa	Livestock	Pig	Rectal swab	https://ftp.ncbi.nlm.nih.gov/genomes/all/GCF/015/208/655/GCF_015208655.1_ASM1520865v1
GCF_015208695.1	Contig	2020-11-02	South Africa	KOR	Africa	Livestock	Pig	Pathogen: clinical or host-associated sample from Aeromonas veronii	https://ftp.ncbi.nlm.nih.gov/genomes/all/GCF/015/208/695/GCF_015208695.1_ASM1520869v1
GCF_015208715.1	Contig	2020-11-02	South Africa	KOR	Africa	Livestock	Pig	Pathogen: clinical or host-associated sample from Aeromonas veronii	https://ftp.ncbi.nlm.nih.gov/genomes/all/GCF/015/208/715/GCF_015208715.1_ASM1520871v1
GCF_015208735.1	Contig	2020-11-02	South Africa	KOR	Africa	Livestock	Pig	Pathogen: clinical or host-associated sample from Aeromonas veronii	https://ftp.ncbi.nlm.nih.gov/genomes/all/GCF/015/208/735/GCF_015208735.1_ASM1520873v1
GCF_015208765.1	Contig	2020-11-02	South Africa	KOR	Africa	Livestock	Pig	Pathogen: clinical or host-associated sample from Aeromonas veronii	https://ftp.ncbi.nlm.nih.gov/genomes/all/GCF/015/208/765/GCF_015208765.1_ASM1520876v1
GCF_015318285.1	Scaffold	2020-11-09	India	IND	Asia	Fish	Fish	Xiphophorus hellerii	https://ftp.ncbi.nlm.nih.gov/genomes/all/GCF/015/318/285/GCF_015318285.1_ASM1531828v1
GCF_016461675.1	Scaffold	2021-01-03	Brazil	BRA	South America	Wastewater	Wastewater	Sewer	https://ftp.ncbi.nlm.nih.gov/genomes/all/GCF/016/461/675/GCF_016461675.1_ASM1646167v1
GCF_016461755.1	Scaffold	2021-01-03	Brazil	BRA	South America	Wastewater	Wastewater	Sewer	https://ftp.ncbi.nlm.nih.gov/genomes/all/GCF/016/461/755/GCF_016461755.1_ASM1646175v1
GCF_016728995.1	Contig	2021-01-20	China	CHN	Asia	Human	Human	Feces	https://ftp.ncbi.nlm.nih.gov/genomes/all/GCF/016/728/995/GCF_016728995.1_ASM1672899v1
GCF_016729185.1	Contig	2021-01-20	China	CHN	Asia	Human	Human	Feces	https://ftp.ncbi.nlm.nih.gov/genomes/all/GCF/016/729/185/GCF_016729185.1_ASM1672918v1
GCF_016729245.1	Contig	2021-01-20	China	CHN	Asia	Human	Human	Feces	https://ftp.ncbi.nlm.nih.gov/genomes/all/GCF/016/729/245/GCF_016729245.1_ASM1672924v1
GCF_016729345.1	Contig	2021-01-20	China	CHN	Asia	Human	Human	Feces	https://ftp.ncbi.nlm.nih.gov/genomes/all/GCF/016/729/345/GCF_016729345.1_ASM1672934v1
GCF_016729355.1	Contig	2021-01-20	China	CHN	Asia	Human	Human	Feces	https://ftp.ncbi.nlm.nih.gov/genomes/all/GCF/016/729/355/GCF_016729355.1_ASM1672935v1
GCF_016729425.1	Contig	2021-01-20	China	CHN	Asia	Human	Human	Feces	https://ftp.ncbi.nlm.nih.gov/genomes/all/GCF/016/729/425/GCF_016729425.1_ASM1672942v1
GCF_016729595.1	Contig	2021-01-20	China	CHN	Asia	Human	Human	Feces	https://ftp.ncbi.nlm.nih.gov/genomes/all/GCF/016/729/595/GCF_016729595.1_ASM1672959v1
GCF_016729735.1	Contig	2021-01-20	China	CHN	Asia	Human	Human	Feces	https://ftp.ncbi.nlm.nih.gov/genomes/all/GCF/016/729/735/GCF_016729735.1_ASM1672973v1
GCF_016729775.1	Contig	2021-01-20	China	CHN	Asia	Human	Human	Feces	https://ftp.ncbi.nlm.nih.gov/genomes/all/GCF/016/729/775/GCF_016729775.1_ASM1672977v1
GCF_016729835.1	Contig	2021-01-20	China	CHN	Asia	Human	Human	Feces	https://ftp.ncbi.nlm.nih.gov/genomes/all/GCF/016/729/835/GCF_016729835.1_ASM1672983v1
GCF_016729865.1	Contig	2021-01-20	China	CHN	Asia	Human	Human	Feces	https://ftp.ncbi.nlm.nih.gov/genomes/all/GCF/016/729/865/GCF_016729865.1_ASM1672986v1
GCF_016729885.1	Contig	2021-01-20	China	CHN	Asia	Human	Human	Feces	https://ftp.ncbi.nlm.nih.gov/genomes/all/GCF/016/729/885/GCF_016729885.1_ASM1672988v1
GCF_016729895.1	Contig	2021-01-20	China	CHN	Asia	Human	Human	Feces	https://ftp.ncbi.nlm.nih.gov/genomes/all/GCF/016/729/895/GCF_016729895.1_ASM1672989v1
GCF_016729985.1	Contig	2021-01-20	China	CHN	Asia	Human	Human	Feces	https://ftp.ncbi.nlm.nih.gov/genomes/all/GCF/016/729/985/GCF_016729985.1_ASM1672998v1
GCF_016902775.1	Chromosome	2021-02-17	Thailand	THA	Asia	Human	Human	Rectal swab	https://ftp.ncbi.nlm.nih.gov/genomes/all/GCF/016/902/775/GCF_016902775.1_ASM1690277v1
GCF_016902815.1	Chromosome	2021-02-17	Thailand	THA	Asia	Human	Human	Rectal swab	https://ftp.ncbi.nlm.nih.gov/genomes/all/GCF/016/902/815/GCF_016902815.1_ASM1690281v1
GCF_016902855.1	Chromosome	2021-02-17	Thailand	THA	Asia	Human	Human	Rectal swab	https://ftp.ncbi.nlm.nih.gov/genomes/all/GCF/016/902/855/GCF_016902855.1_ASM1690285v1
GCF_016902875.1	Chromosome	2021-02-17	Thailand	THA	Asia	Food	Food	Chanthaburi	https://ftp.ncbi.nlm.nih.gov/genomes/all/GCF/016/902/875/GCF_016902875.1_ASM1690287v1
GCF_016902915.1	Chromosome	2021-02-17	Thailand	THA	Asia	Food	Food	Chanthaburi	https://ftp.ncbi.nlm.nih.gov/genomes/all/GCF/016/902/915/GCF_016902915.1_ASM1690291v1
GCF_017310275.1	Complete Genome	2021-03-09	China	CHN	Asia	Human	Human	Cholangiolithiasis Homo sapiens	https://ftp.ncbi.nlm.nih.gov/genomes/all/GCF/017/310/275/GCF_017310275.1_ASM1731027v1
GCF_017315455.1	Scaffold	2021-03-10	America	USA	North America	Food	Food	Organic kale	https://ftp.ncbi.nlm.nih.gov/genomes/all/GCF/017/315/455/GCF_017315455.1_ASM1731545v1
GCF_018359765.1	Contig	2021-05-14	Spain	ESP	Europe	Human	Human	Gastroenteritis Homo sapiens	https://ftp.ncbi.nlm.nih.gov/genomes/all/GCF/018/359/765/GCF_018359765.1_ASM1835976v1
GCF_018359905.1	Contig	2021-05-14	America	USA	North America	Human	Human	Drowning Homo sapiens	https://ftp.ncbi.nlm.nih.gov/genomes/all/GCF/018/359/905/GCF_018359905.1_ASM1835990v1
GCF_019348735.1	Contig	2021-07-26	Brazil	BRA	South America	Fish	Fish	Bacterial pathogens obtained from aquatic organisms and their environment	https://ftp.ncbi.nlm.nih.gov/genomes/all/GCF/019/348/735/GCF_019348735.1_ASM1934873v1
GCF_020172765.2	Complete Genome	2022-01-25	America	USA	North America	Aquatic	Water	Isolated on Chromagar with 4 ug/mL Cefotaxime and grown at 36oC	https://ftp.ncbi.nlm.nih.gov/genomes/all/GCF/020/172/765/GCF_020172765.2_ASM2017276v2
GCF_020544445.1	Complete Genome	2021-10-25	Portugal	PRT	Europe	Wastewater	Wastewater	Wastewater treatment plant	https://ftp.ncbi.nlm.nih.gov/genomes/all/GCF/020/544/445/GCF_020544445.1_ASM2054444v1
GCF_020639385.1	Contig	2021-10-26	China	CHN	Asia	Human	Human	Cholecystitis male Homo sapiens	https://ftp.ncbi.nlm.nih.gov/genomes/all/GCF/020/639/385/GCF_020639385.1_ASM2063938v1
GCF_020640955.1	Complete Genome	2021-10-27	China	CHN	Asia	Human	Human	Cholecystitis male Homo sapiens	https://ftp.ncbi.nlm.nih.gov/genomes/all/GCF/020/640/955/GCF_020640955.1_ASM2064095v1
GCF_021586915.1	Complete Genome	2022-01-25	Australia	AUS	Oceania	Human	Human	Gastroenteritis Homo sapiens	https://ftp.ncbi.nlm.nih.gov/genomes/all/GCF/021/586/915/GCF_021586915.1_ASM2158691v1
GCF_021608235.1	Contig	2022-01-25	Australia	AUS	Oceania	Human	Human	Gastroenteritis Homo sapiens	https://ftp.ncbi.nlm.nih.gov/genomes/all/GCF/021/608/235/GCF_021608235.1_ASM2160823v1
GCF_021608275.1	Contig	2022-01-25	Australia	AUS	Oceania	Human	Human	Gastroenteritis Homo sapiens	https://ftp.ncbi.nlm.nih.gov/genomes/all/GCF/021/608/275/GCF_021608275.1_ASM2160827v1
GCF_021608285.1	Contig	2022-01-25	Australia	AUS	Oceania	Human	Human	Gastroenteritis Homo sapiens	https://ftp.ncbi.nlm.nih.gov/genomes/all/GCF/021/608/285/GCF_021608285.1_ASM2160828v1
GCF_021608345.1	Contig	2022-01-25	Australia	AUS	Oceania	Human	Human	Gastroenteritis Homo sapiens	https://ftp.ncbi.nlm.nih.gov/genomes/all/GCF/021/608/345/GCF_021608345.1_ASM2160834v1
GCF_021608365.1	Contig	2022-01-25	Australia	AUS	Oceania	Human	Human	Gastroenteritis Homo sapiens	https://ftp.ncbi.nlm.nih.gov/genomes/all/GCF/021/608/365/GCF_021608365.1_ASM2160836v1
GCF_021608405.1	Contig	2022-01-25	Australia	AUS	Oceania	Human	Human	Gastroenteritis Homo sapiens	https://ftp.ncbi.nlm.nih.gov/genomes/all/GCF/021/608/405/GCF_021608405.1_ASM2160840v1
GCF_021608445.1	Contig	2022-01-25	Australia	AUS	Oceania	Human	Human	Gastroenteritis Homo sapiens	https://ftp.ncbi.nlm.nih.gov/genomes/all/GCF/021/608/445/GCF_021608445.1_ASM2160844v1
GCF_021608465.1	Contig	2022-01-25	Australia	AUS	Oceania	Human	Human	Gastroenteritis Homo sapiens	https://ftp.ncbi.nlm.nih.gov/genomes/all/GCF/021/608/465/GCF_021608465.1_ASM2160846v1
GCF_021608475.1	Contig	2022-01-25	Australia	AUS	Oceania	Human	Human	Gastroenteritis Homo sapiens	https://ftp.ncbi.nlm.nih.gov/genomes/all/GCF/021/608/475/GCF_021608475.1_ASM2160847v1
GCF_021608545.1	Contig	2022-01-25	Australia	AUS	Oceania	Human	Human	Gastroenteritis Homo sapiens	https://ftp.ncbi.nlm.nih.gov/genomes/all/GCF/021/608/545/GCF_021608545.1_ASM2160854v1
GCF_021608565.1	Contig	2022-01-25	Australia	AUS	Oceania	Human	Human	Gastroenteritis Homo sapiens	https://ftp.ncbi.nlm.nih.gov/genomes/all/GCF/021/608/565/GCF_021608565.1_ASM2160856v1
GCF_021608585.1	Contig	2022-01-25	Australia	AUS	Oceania	Human	Human	Gastroenteritis Homo sapiens	https://ftp.ncbi.nlm.nih.gov/genomes/all/GCF/021/608/585/GCF_021608585.1_ASM2160858v1
GCF_021608615.1	Contig	2022-01-25	Australia	AUS	Oceania	Human	Human	Gastroenteritis Homo sapiens	https://ftp.ncbi.nlm.nih.gov/genomes/all/GCF/021/608/615/GCF_021608615.1_ASM2160861v1
GCF_021608645.1	Contig	2022-01-25	Australia	AUS	Oceania	Human	Human	Gastroenteritis Homo sapiens	https://ftp.ncbi.nlm.nih.gov/genomes/all/GCF/021/608/645/GCF_021608645.1_ASM2160864v1
GCF_021608665.1	Contig	2022-01-25	Australia	AUS	Oceania	Human	Human	Gastroenteritis Homo sapiens	https://ftp.ncbi.nlm.nih.gov/genomes/all/GCF/021/608/665/GCF_021608665.1_ASM2160866v1
GCF_021608675.1	Contig	2022-01-25	Australia	AUS	Oceania	Human	Human	Gastroenteritis Homo sapiens	https://ftp.ncbi.nlm.nih.gov/genomes/all/GCF/021/608/675/GCF_021608675.1_ASM2160867v1
GCF_021608705.1	Contig	2022-01-25	Australia	AUS	Oceania	Human	Human	Gastroenteritis Homo sapiens	https://ftp.ncbi.nlm.nih.gov/genomes/all/GCF/021/608/705/GCF_021608705.1_ASM2160870v1
GCF_021608715.1	Contig	2022-01-25	Australia	AUS	Oceania	Human	Human	Gastroenteritis Homo sapiens	https://ftp.ncbi.nlm.nih.gov/genomes/all/GCF/021/608/715/GCF_021608715.1_ASM2160871v1
GCF_022875935.1	Contig	2022-04-11	China	CHN	Asia	Wastewater	Wastewater	Hospital sewage	https://ftp.ncbi.nlm.nih.gov/genomes/all/GCF/022/875/935/GCF_022875935.1_ASM2287593v1
GCF_022921155.1	Complete Genome	2022-04-12	China	CHN	Asia	Wastewater	Wastewater	Hospital sewage	https://ftp.ncbi.nlm.nih.gov/genomes/all/GCF/022/921/155/GCF_022921155.1_ASM2292115v1
GCF_022953315.1	Contig	2022-04-12	Thailand	THA	Asia	Fish	Fish	Striped snakehead fish	https://ftp.ncbi.nlm.nih.gov/genomes/all/GCF/022/953/315/GCF_022953315.1_ASM2295331v1
GCF_023100745.1	Complete Genome	2022-04-25	China	CHN	Asia	Fish	Fish	Liver, Spleen and Kidney	https://ftp.ncbi.nlm.nih.gov/genomes/all/GCF/023/100/745/GCF_023100745.1_ASM2310074v1
GCF_023913435.1	Scaffold	2022-06-24	Nigeria	NGA	Africa	Aquatic	Water	Beach Water	https://ftp.ncbi.nlm.nih.gov/genomes/all/GCF/023/913/435/GCF_023913435.1_ASM2391343v1
GCF_024583155.1	Complete Genome	2022-08-07	China	CHN	Asia	Food	Food	Vegetable	https://ftp.ncbi.nlm.nih.gov/genomes/all/GCF/024/583/155/GCF_024583155.1_ASM2458315v1
GCF_024649445.1	Contig	2022-08-13	China	CHN	Asia	Aquatic	Water	River water	https://ftp.ncbi.nlm.nih.gov/genomes/all/GCF/024/649/445/GCF_024649445.1_ASM2464944v1
GCF_024649745.1	Contig	2022-08-13	China	CHN	Asia	Aquatic	Water	River water	https://ftp.ncbi.nlm.nih.gov/genomes/all/GCF/024/649/745/GCF_024649745.1_ASM2464974v1
GCF_024649785.1	Contig	2022-08-13	China	CHN	Asia	Aquatic	Water	River water	https://ftp.ncbi.nlm.nih.gov/genomes/all/GCF/024/649/785/GCF_024649785.1_ASM2464978v1
GCF_024655985.1	Scaffold	2022-08-14	Spain	ESP	Europe	Fish	Fish	Astronotus ocellatus	https://ftp.ncbi.nlm.nih.gov/genomes/all/GCF/024/655/985/GCF_024655985.1_ASM2465598v1
GCF_026230455.1	Scaffold	2022-11-18	America	USA	North America	Fish	Fish	Diseased catfish	https://ftp.ncbi.nlm.nih.gov/genomes/all/GCF/026/230/455/GCF_026230455.1_ASM2623045v1
GCF_026230465.1	Scaffold	2022-11-18	America	USA	North America	Fish	Fish	Diseased catfish	https://ftp.ncbi.nlm.nih.gov/genomes/all/GCF/026/230/465/GCF_026230465.1_ASM2623046v1
GCF_026230485.1	Scaffold	2022-11-18	America	USA	North America	Fish	Fish	Diseased catfish	https://ftp.ncbi.nlm.nih.gov/genomes/all/GCF/026/230/485/GCF_026230485.1_ASM2623048v1
GCF_026230585.1	Scaffold	2022-11-18	America	USA	North America	Fish	Fish	Diseased catfish	https://ftp.ncbi.nlm.nih.gov/genomes/all/GCF/026/230/585/GCF_026230585.1_ASM2623058v1
GCF_026230605.1	Scaffold	2022-11-18	America	USA	North America	Fish	Fish	Diseased catfish	https://ftp.ncbi.nlm.nih.gov/genomes/all/GCF/026/230/605/GCF_026230605.1_ASM2623060v1
GCF_026309455.1	Contig	2022-11-22	Peru	PER	South America	Fish	Fish	Hemorrhagic disease Oreochromis niloticus	https://ftp.ncbi.nlm.nih.gov/genomes/all/GCF/026/309/455/GCF_026309455.1_ASM2630945v1
GCF_026571275.1	Contig	2022-12-01	Canada	CAN	North America	Aquatic	Water	Recreational, fresh water Kettle Lake	https://ftp.ncbi.nlm.nih.gov/genomes/all/GCF/026/571/275/GCF_026571275.1_ASM2657127v1
GCF_026571285.1	Contig	2022-12-01	Canada	CAN	North America	Aquatic	Water	Recreational, fresh water Kettle Lake	https://ftp.ncbi.nlm.nih.gov/genomes/all/GCF/026/571/285/GCF_026571285.1_ASM2657128v1
GCF_026571335.1	Contig	2022-12-01	Canada	CAN	North America	Aquatic	Water	Recreational, fresh water Kettle Lake	https://ftp.ncbi.nlm.nih.gov/genomes/all/GCF/026/571/335/GCF_026571335.1_ASM2657133v1
GCF_026571345.1	Contig	2022-12-01	Canada	CAN	North America	Aquatic	Water	Recreational, fresh water Kettle Lake	https://ftp.ncbi.nlm.nih.gov/genomes/all/GCF/026/571/345/GCF_026571345.1_ASM2657134v1
GCF_026738955.1	Contig	2022-12-07	Bangladesh	BGD	Asia	Others	Unknown	Aeromonas veronii 1000	https://ftp.ncbi.nlm.nih.gov/genomes/all/GCF/026/738/955/GCF_026738955.1_ASM2673895v1
GCF_028683275.1	Contig	2023-02-17	Norway	NOR	Europe	Fish	Fish	Aeromonas veronii SD/21-14	https://ftp.ncbi.nlm.nih.gov/genomes/all/GCF/028/683/275/GCF_028683275.1_ASM2868327v1
GCF_029633935.1	Complete Genome	2023-04-10	China	CHN	Asia	Fish	Fish	Zebrafish gut	https://ftp.ncbi.nlm.nih.gov/genomes/all/GCF/029/633/935/GCF_029633935.1_ASM2963393v1
GCF_029773065.1	Complete Genome	2023-04-17	Taiwan	TWN	Asia	Human	Human	Infection Homo sapiens plasma	https://ftp.ncbi.nlm.nih.gov/genomes/all/GCF/029/773/065/GCF_029773065.1_ASM2977306v1
GCF_029773085.1	Complete Genome	2023-04-17	Taiwan	TWN	Asia	Human	Human	Infection Homo sapiens plasma	https://ftp.ncbi.nlm.nih.gov/genomes/all/GCF/029/773/085/GCF_029773085.1_ASM2977308v1
GCF_029773225.1	Complete Genome	2023-04-17	Taiwan	TWN	Asia	Human	Human	Infection Homo sapiens plasma	https://ftp.ncbi.nlm.nih.gov/genomes/all/GCF/029/773/225/GCF_029773225.1_ASM2977322v1
GCF_029773245.1	Complete Genome	2023-04-17	Taiwan	TWN	Asia	Human	Human	Infection Homo sapiens plasma	https://ftp.ncbi.nlm.nih.gov/genomes/all/GCF/029/773/245/GCF_029773245.1_ASM2977324v1
GCF_029773265.1	Complete Genome	2023-04-17	Taiwan	TWN	Asia	Human	Human	Infection Homo sapiens plasma	https://ftp.ncbi.nlm.nih.gov/genomes/all/GCF/029/773/265/GCF_029773265.1_ASM2977326v1
GCF_029773325.1	Complete Genome	2023-04-17	Taiwan	TWN	Asia	Human	Human	Infection Homo sapiens plasma	https://ftp.ncbi.nlm.nih.gov/genomes/all/GCF/029/773/325/GCF_029773325.1_ASM2977332v1
GCF_029773345.1	Complete Genome	2023-04-17	Taiwan	TWN	Asia	Human	Human	Infection Homo sapiens plasma	https://ftp.ncbi.nlm.nih.gov/genomes/all/GCF/029/773/345/GCF_029773345.1_ASM2977334v1
GCF_029773365.1	Complete Genome	2023-04-17	Taiwan	TWN	Asia	Human	Human	Infection Homo sapiens plasma	https://ftp.ncbi.nlm.nih.gov/genomes/all/GCF/029/773/365/GCF_029773365.1_ASM2977336v1
GCF_029773385.1	Complete Genome	2023-04-17	Taiwan	TWN	Asia	Human	Human	Infection Homo sapiens plasma	https://ftp.ncbi.nlm.nih.gov/genomes/all/GCF/029/773/385/GCF_029773385.1_ASM2977338v1
GCF_029773405.1	Complete Genome	2023-04-17	Taiwan	TWN	Asia	Human	Human	Infection Homo sapiens plasma	https://ftp.ncbi.nlm.nih.gov/genomes/all/GCF/029/773/405/GCF_029773405.1_ASM2977340v1
GCF_029773425.1	Complete Genome	2023-04-17	Taiwan	TWN	Asia	Human	Human	Infection Homo sapiens plasma	https://ftp.ncbi.nlm.nih.gov/genomes/all/GCF/029/773/425/GCF_029773425.1_ASM2977342v1
GCF_029773445.1	Complete Genome	2023-04-17	Taiwan	TWN	Asia	Human	Human	Infection Homo sapiens plasma	https://ftp.ncbi.nlm.nih.gov/genomes/all/GCF/029/773/445/GCF_029773445.1_ASM2977344v1
GCF_029773465.1	Complete Genome	2023-04-17	Taiwan	TWN	Asia	Human	Human	Infection Homo sapiens plasma	https://ftp.ncbi.nlm.nih.gov/genomes/all/GCF/029/773/465/GCF_029773465.1_ASM2977346v1
GCF_029773485.1	Complete Genome	2023-04-17	Taiwan	TWN	Asia	Human	Human	Infection Homo sapiens plasma	https://ftp.ncbi.nlm.nih.gov/genomes/all/GCF/029/773/485/GCF_029773485.1_ASM2977348v1
GCF_029773505.1	Complete Genome	2023-04-17	Taiwan	TWN	Asia	Human	Human	Infection Homo sapiens plasma	https://ftp.ncbi.nlm.nih.gov/genomes/all/GCF/029/773/505/GCF_029773505.1_ASM2977350v1
GCF_029773525.1	Complete Genome	2023-04-17	Taiwan	TWN	Asia	Human	Human	Infection Homo sapiens plasma	https://ftp.ncbi.nlm.nih.gov/genomes/all/GCF/029/773/525/GCF_029773525.1_ASM2977352v1
GCF_029773545.1	Complete Genome	2023-04-17	Taiwan	TWN	Asia	Human	Human	Infection Homo sapiens plasma	https://ftp.ncbi.nlm.nih.gov/genomes/all/GCF/029/773/545/GCF_029773545.1_ASM2977354v1
GCF_029773565.1	Complete Genome	2023-04-17	Taiwan	TWN	Asia	Human	Human	Infection Homo sapiens plasma	https://ftp.ncbi.nlm.nih.gov/genomes/all/GCF/029/773/565/GCF_029773565.1_ASM2977356v1
GCF_029870275.1	Scaffold	2023-04-25	India	IND	Asia	Fish	Fish	Pufferfish intestine	https://ftp.ncbi.nlm.nih.gov/genomes/all/GCF/029/870/275/GCF_029870275.1_ASM2987027v1
GCF_900156085.1	Scaffold	2017-01-15	America	USA	North America	Aquatic	Water	Aquatic microbiome for duckweeds	https://ftp.ncbi.nlm.nih.gov/genomes/all/GCF/900/156/085/GCF_900156085.1_IMG-taxon_2708742417_annotated_assembly
GCF_900491675.1	Scaffold	2018-06-28	China	CHN	Asia	Human	Human	Healthy Homo sapiens rectal swab	https://ftp.ncbi.nlm.nih.gov/genomes/all/GCF/900/491/675/GCF_900491675.1_ZJ12-3
GCF_900491685.1	Scaffold	2018-06-28	China	CHN	Asia	Food	Food	Pork	https://ftp.ncbi.nlm.nih.gov/genomes/all/GCF/900/491/685/GCF_900491685.1_Z2-7
GCF_901212295.1	Contig	2019-05-29	Australia	AUS	North America	Human	Human	Dysentery patient	https://ftp.ncbi.nlm.nih.gov/genomes/all/GCF/901/212/295/GCF_901212295.1_BC88
GCF_901212345.1	Contig	2019-05-29	England	GBR	Europe	Aquatic	Water	River Don	https://ftp.ncbi.nlm.nih.gov/genomes/all/GCF/901/212/345/GCF_901212345.1_KLG7
GCF_901212355.1	Contig	2019-05-29	England	GBR	Europe	Aquatic	Water	River Don	https://ftp.ncbi.nlm.nih.gov/genomes/all/GCF/901/212/355/GCF_901212355.1_KLG5
GCF_901212395.1	Contig	2019-05-29	England	GBR	Europe	Aquatic	Water	River Don	https://ftp.ncbi.nlm.nih.gov/genomes/all/GCF/901/212/395/GCF_901212395.1_KLG8
GCF_901212405.1	Contig	2019-05-29	England	GBR	Europe	Aquatic	Water	River Don	https://ftp.ncbi.nlm.nih.gov/genomes/all/GCF/901/212/405/GCF_901212405.1_KLG9
GCF_902377445.1	Contig	2019-08-22	England	GBR	Europe	Human	Human	Human gut	https://ftp.ncbi.nlm.nih.gov/genomes/all/GCF/902/377/445/GCF_902377445.1_MGYG-HGUT-01691
GCF_902388095.1	Scaffold	2019-08-16	China	CHN	Asia	Human	Human	Human gut	https://ftp.ncbi.nlm.nih.gov/genomes/all/GCF/902/388/095/GCF_902388095.1_UHGG_MGYG-HGUT-02529

## Sheet: Dataset S5
Table S5. Physicochemical properties of all units.
	pH	NH3-N	COD	colority	BOD5	SS	TN	TP	TOC
unit	dimensionless	mg/L	mg/L	dimensionless	mg/L	mg/L	mg/L	mg/L	mg/L
Influent	12.86	31.3	1960	32	890	84	146	1.72	1960
RT	7.12	17.4	721	8	320	75	60.6	1.74	450
AAT-1	6.88	24.8	1800	32	660	2830	72	8.45	436
AAT-2	6.84	25.6	216	16	98.4	434	83.4	4.21	345
AAT-3	3.81	23.6	144	8	56.4	164	59.7	2.72	308
AET	7.07	32.9	377	16	165	51	62.6	1.73	142
1st_MER	7.16	31.9	220	16	92.4	63	59.2	1.9	139
2nd_MER	7.32	32.6	180	8	74.4	58	62.4	1.86	76.3
1st_COT	7.3	23.6	148	32	54.4	45	55.9	1.3	67.7
PC	7.5	22.2	164	8	66.4	21	55.7	0.67	65.6
CT	7.51	22.6	156	8	59.4	18	48.4	0.76	65.1
2nd_COT	7.44	9.21	140	8	52.4	22	45.8	0.92	63.5
3rd_COT	7.34	13.5	132	8	54.4	27	46.2	1.06	133
SC	7.36	15.9	144	8	52.4	16	47.9	0.79	64.2
Effluent	7.54	12.6	128	8	52.4	18	45.6	0.83	63.7
Sludge	7.85	\	\	\	\	\	34400 mg/kg	8800 mg/kg	0.312

## Sheet: Dataset S6
Table S6. Antibiotic concentration (ppb) in each sample. Values above the PNEC thresholds were marked in red.
Type	Antibiotic	Influent1	Influent2	Influent3	RT1	RT2	RT3	AAT-1a	AAT-1b	AAT-1c	AAT-2a	AAT-2b	AAT-2c	AAT-3a	AAT-3b	AAT-3c	AET1	AET2	AET3	1st_MER1	1st_MER2	1st_MER3	2nd_MER1	2nd_MER2	2nd_MER3	1st_COT1	1st_COT2	1st_COT3	2nd_COT1	2nd_COT2	2nd_COT3	3rd_COT1	3rd_COT2	3rd_COT3	PC1	PC2	PC3	SC1	SC2	SC3	CT1	CT2	CT3	Effluent1	Effluent2	Effluent3	Sludge1	Sludge2	Sludge3
Sulfonamide	Sulfacetamide	ND	ND	ND	ND	ND	ND	0.4	0.5	4.3	1.3	1.9	4.3	4.6	1.5	2.9	1.8	1.3	1.6	2.5	1.7	3	2.8	2.8	2.6	ND	2	0.6	3.2	3	ND	ND	1	3	ND	5.8	2.1	4.9	3.9	1.6	2.6	3	4.4	0.9	ND	ND	ND	ND	ND
	Sulfachloropyridazine	0.2	0.2	0.2	4.4	4.6	4.8	2.8	3.1	3.5	5	4.8	4.2	4.8	4.8	5.2	3.3	3.4	2.9	3.8	4.2	3.8	3.9	2.4	3	0.9	1.2	1.1	1.3	0.6	0.9	0.3	0.3	0.6	1.4	1.4	0.3	1.3	1.7	0.4	0.4	ND	0.3	ND	ND	0.8	ND	<LOQ	<LOQ
	Sulfadiazine	12.8	10.2	14.6	24.6	24.4	28.8	37.6	37.7	39	44.7	43.8	41	43.6	17.2	17.7	4.6	4.1	4.5	1.9	2.1	2.3	2	1.4	1.3	0.5	0.6	0.6	<LOQ	<LOQ	<LOQ	<LOQ	<LOQ	<LOQ	1.1	1.1	1.2	0.4	0.6	0.7	<LOQ	<LOQ	<LOQ	<LOQ	<LOQ	<LOQ	0.4	0.3	0.3
	Sulfadimethoxine	<LOQ	<LOQ	<LOQ	<LOQ	<LOQ	<LOQ	<LOQ	<LOQ	<LOQ	<LOQ	<LOQ	<LOQ	<LOQ	<LOQ	<LOQ	0.5	<LOQ	<LOQ	<LOQ	<LOQ	<LOQ	0.4	<LOQ	<LOQ	<LOQ	<LOQ	<LOQ	<LOQ	0.1	<LOQ	<LOQ	<LOQ	<LOQ	<LOQ	<LOQ	0.1	<LOQ	0.1	0.1	<LOQ	0.2	<LOQ	0.1	<LOQ	0.1	<LOQ	<LOQ	<LOQ
	Sulfadoxine	ND	0.2	0.2	0.2	0.2	0.2	0.2	0.2	0.2	0.2	0.2	0.2	0.2	0.2	0.2	0.2	0.2	0.2	0.2	0.2	0.2	0.2	0.2	0.2	0.2	0.2	0.2	0.2	0.2	0.2	0.2	0.2	0.2	0.2	0.2	0.2	0.2	0.2	0.2	0.2	0.2	0.2	0.2	0.2	0.2	0.2	0.2	0.2
	Sulfamerazine	ND	ND	ND	2.2	2.3	2.5	1.6	1.5	1.4	1.5	1.4	1.4	1.3	1.3	1.4	1.3	1.3	1.4	1.2	1.3	1.3	1.4	1.2	1.3	1.1	1.2	1.2	1.2	1.3	1.4	1.3	1.3	1.1	1.2	1.2	1.2	1.3	1.3	1.3	1.4	1.3	1.3	1.3	1.4	1.4	0.9	0.9	0.9
	Sulfameter	ND	ND	ND	3.4	3.2	3.5	2.4	2.4	1.9	2.4	2.4	2.6	2.6	1.3	1.8	1.7	0.8	1.4	1.1	1.5	1.6	1.3	1.8	1.2	0.9	1.2	1.1	0.6	0.8	0.7	1.2	1.4	0.8	1.1	1	1.6	0.9	1.3	1.3	0.7	1	0.8	1.1	0.9	1.2	ND	ND	ND
	Sulfamethazine	ND	0.4	ND	0.4	0.4	0.4	0.4	0.4	0.5	0.4	0.4	0.4	0.4	0.4	0.4	0.4	0.4	0.4	0.4	0.4	0.4	0.4	0.4	0.4	ND	ND	ND	ND	ND	ND	ND	ND	ND	ND	ND	ND	ND	ND	ND	0.4	0.4	0.4	0.4	0.4	0.4	0.4	0.4	0.4
	Sulfamethoxazole	ND	ND	ND	0.2	0.2	0.2	0.4	0.4	0.4	0.2	0.3	0.4	0.3	0.3	0.6	0.3	0.6	0.5	0.6	0.3	0.4	0.8	0.4	0.4	0.3	0.3	0.3	0.3	0.3	0.3	0.2	0.4	0.3	0.5	0.3	0.4	0.4	1.2	0.3	0.2	0.2	0.2	0.4	0.3	0.3	1.7	0.9	1.1
	Sulfamonomethoxine	ND	0.5	0.5	0.9	0.7	0.7	1	0.8	0.8	0.7	0.7	0.7	0.7	0.7	0.7	0.6	0.6	0.7	0.6	0.6	0.9	0.7	0.7	1	0.6	0.7	0.9	0.6	0.9	0.7	1	0.7	0.6	1	0.7	0.9	0.7	0.9	1	0.6	1	0.7	1	0.7	0.8	<LOQ	<LOQ	<LOQ
	Sulfapyridine	0.3	ND	0.5	ND	ND	ND	ND	ND	ND	ND	0.3	ND	ND	ND	ND	ND	ND	ND	ND	ND	ND	ND	ND	ND	ND	ND	ND	ND	ND	ND	ND	ND	ND	ND	ND	ND	ND	ND	ND	ND	ND	ND	ND	ND	ND	ND	ND	ND
	Sulfaquinoxaline	ND	ND	<LOQ	<LOQ	<LOQ	<LOQ	<LOQ	<LOQ	<LOQ	<LOQ	<LOQ	<LOQ	<LOQ	<LOQ	<LOQ	<LOQ	<LOQ	<LOQ	<LOQ	<LOQ	<LOQ	<LOQ	<LOQ	0.3	<LOQ	ND	0.3	0.3	0.3	0.3	ND	ND	ND	<LOQ	<LOQ	<LOQ	<LOQ	<LOQ	<LOQ	0.2	0.3	0.3	0.3	0.3	0.3	0.3	0.3	0.2
	Sulfathiazole	0.3	ND	0.7	0.8	1.2	0.7	0.8	1.2	1.1	1.1	0.9	1.1	0.8	1.3	1.5	1.4	1.4	1.2	1.2	1.7	1.8	0.9	0.9	1.5	ND	1.8	1.6	ND	ND	1.9	1.7	1.7	1.3	1.9	1.8	2.4	1.8	1.7	1.8	1.8	1.6	1.9	1.9	1.7	1.4	0.7	0.8	1.3
	Sulfisoxazole	ND	ND	ND	ND	ND	ND	0.4	0.4	0.4	0.5	0.5	0.5	0.3	0.5	0.7	0.6	0.6	0.7	0.5	0.6	0.7	0.5	0.5	0.4	0.4	0.4	0.4	0.4	0.5	0.3	0.4	0.3	0.3	0.5	0.5	0.4	0.5	0.4	0.5	0.5	0.5	0.4	0.5	0.5	0.5	0.3	0.4	<LOQ
Quinolone	Ciprofloxacin	0.9	0.9	1.1	ND	1.5	1.4	1.2	1.2	2.2	1.3	2.3	2.3	1.2	1.4	2	2.5	1.3	1.4	1	2.3	1.9	2.4	1.8	2.1	1.8	2.3	1	1.2	0.9	1.5	0.9	0.9	0.9	1.1	1.7	3.6	0.9	ND	0.9	2.2	1.1	0.9	0.9	1	0.9	2.6	2.9	3.4
	Danofloxacin	1.5	1.6	1.5	3.6	3.8	3.8	3	4	3.2	3.2	3.3	2.9	3.3	3	2.8	3.1	1.7	3	3	2.8	2.9	3.7	3.9	3.6	4	4.9	4.5	4.1	5.3	4.8	4.2	4.7	3.4	4.3	3.8	4.6	4.1	3.8	4.2	5.3	5.5	5.5	4.3	3.9	5.9	3.1	3.2	3.4
	Difloxacin	0.7	0.8	1.1	1	1.1	1.3	0.8	0.8	0.7	0.8	0.9	0.8	0.8	0.7	0.8	0.8	1.1	0.9	0.7	1.5	1.5	0.8	0.8	0.8	1.1	1	0.9	0.8	1.3	0.7	0.7	1.2	0.8	0.8	0.8	1.3	1.1	1.2	0.9	1.8	1.2	1.1	1.2	0.7	1.8	1.2	0.9	0.9
	Enrofloxacin	0.9	1	0.9	1	1	1	1.4	1.1	1.5	0.9	1.6	1.1	1.1	1.1	1	1.4	1	0.9	1.6	1.2	1.5	1.4	1.5	1.4	1.1	1.3	1.2	1.6	1	1.5	2	1.1	1.7	1.7	1.2	0.9	1.2	2.6	1.1	2.2	1.2	1	1.9	1.2	1.9	1.9	1	2.9
	Fleroxacin	1.1	1.1	1.2	1.5	1.5	1.6	1.5	1.4	ND	ND	ND	1.4	1.4	1.4	1.4	1.6	1.4	1.4	1.8	1.5	1.5	1.5	1.7	1.3	1.5	1.6	1.5	1.6	1.9	<LOQ	1.6	1.7	1.3	1.9	1.7	ND	<lOQ	ND	<LOQ	1.7	1.6	1.5	1.7	1.7	2	1.2	1.8	1.8
	Lomefloxacin	0.9	1	0.9	0.9	0.9	0.9	ND	1	0.9	ND	0.9	1	0.9	0.9	1	0.9	ND	ND	1	0.9	0.9	1	0.9	0.9	1	1	0.9	1.2	1.2	1.3	1.3	1.4	1.1	1.1	ND	0.9	1.1	0.9	0.9	1.2	1.3	1.3	1.4	1.2	1.9	1	1	1
	Marbofloxacin	<LOQ	<LOQ	<LOQ	<LOQ	<LOQ	<LOQ	<LOQ	<LOQ	<LOQ	<LOQ	<LOQ	1.1	1.2	1.1	1.2	1.3	1	1.1	1.1	1.1	1.4	1.4	1.1	1.1	<LOQ	<LOQ	<LOQ	ND	ND	ND	ND	ND	ND	<LOQ	<LOQ	<LOQ	<LOQ	<LOQ	1.1	ND	ND	ND	ND	ND	ND	<LOQ	<LOQ	<LOQ
	Norfloxacin	1	1	1	3.8	4.5	4.4	6.7	7.1	6.2	2.2	2.4	2.9	2.4	2.5	2.5	7.2	6.5	7	3	3.7	5.9	4.2	3.5	4	6.1	6.5	6.3	8	9.8	10.1	9	9.7	6.1	5.3	6	7.5	8	7	6.6	9.5	10	10	10.2	6.8	9.7	3.4	5.9	7.5
	Ofloxacin	0.9	0.9	1.1	3.3	2.6	3.3	1.6	2.3	1.9	1.4	2.7	1.8	3	2	2	1.6	1.3	1.4	1.1	2	1.1	2.3	0.9	2	1.5	1.4	1.6	2	3	2.2	0.6	2	0.9	1.6	1.8	1.7	0.6	0.9	1.8	2.1	5	2.6	2.1	1.3	2.5	7.4	4.4	3.5
	Pefloxacin	2.1	1.1	1	3.1	3	3.4	3.2	3.4	3.7	3.2	2.8	3.2	3	2.8	3.1	3.1	3.5	3	2.7	2.5	3	2.6	2.7	2.5	2.7	3.2	2.3	2.6	4.2	2.2	3.2	2.3	1.8	2.4	2.9	1.9	1.1	2.6	2.3	3.1	4.1	3.8	4.7	3.7	4.3	4.7	7.1	9.2
	Sarafloxacin	0.5	0.6	0.6	1.7	1.8	0.9	0.8	1.3	1.2	0.8	0.8	0.9	0.5	1.9	0.9	1	0.6	0.9	0.9	1	1.1	1	1.1	1.1	1	2.1	2.1	1.3	1.1	1.3	1.2	1.5	1	1.1	1.5	1.2	1.3	1.5	1.6	1.6	1.3	1.3	1.6	1.3	1.3	4.7	3.7	4.8
	Carbadox	6.7	6.3	7.2	6.1	5.9	6.8	7.1	3.5	4.4	6.7	5.3	7.5	7.2	6.9	7.4	4.4	3.8	1	3.5	5.5	5.3	3	5	6.9	5.2	7.7	6.3	7.2	4.4	7.9	3.6	3.2	4.4	5.9	5.8	2.2	6.7	4.9	7.1	6.2	8.6	9.5	7	5.7	4.7	ND	3.6	0.7
	Novobiocin	1.5	1.5	1.4	1.4	1.4	1.3	1.3	1.3	1.3	1.3	1.3	1.3	1.3	1.3	1.3	1.3	1.3	1.3	1.3	1.3	1.3	1.3	1.3	1.3	1.4	1.3	1.3	1.3	1.3	1.3	1.3	1.2	1.3	1.3	1.3	1.3	1.3	1.3	1.3	1.3	1.3	1.3	1.3	1.3	1.3	1.4	1.4	1.5
	Florfenicol	18.1	15.7	21.4	10.4	9.2	10	14.8	22.7	14.7	22.6	23.8	18.2	14.6	8.1	8.7	5.1	5.2	3.9	3.4	5.6	5.8	8.5	4.4	6	<LOQ	<LOQ	1	<LOQ	2.2	0.2	ND	ND	ND	4.3	12.9	12.4	2.8	13.3	7.9	1.8	0.7	<LOQ	1.2	0.4	0.9	ND	ND	ND
Cephalosporin (β-lactam)	Cefathiamidine	0.1	ND	ND	<LOQ	<LOQ	ND	<LOQ	<LOQ	<LOQ	<LOQ	<LOQ	ND	<LOQ	<LOQ	<LOQ	ND	<LOQ	<LOQ	ND	<LOQ	<LOQ	<LOQ	<LOQ	<LOQ	<LOQ	<LOQ	<LOQ	<LOQ	<LOQ	<LOQ	<LOQ	<LOQ	<LOQ	<LOQ	ND	<LOQ	<LOQ	ND	0.1	<LOQ	0.1	<LOQ	<LOQ	ND	<LOQ	<LOQ	<LOQ	<LOQ
	Cefazolin	0.4	0.6	0.2	0.1	<LOQ	0.4	0.3	0.2	0.1	0.1	0.2	0.4	0.1	ND	0.6	0.2	0.2	0.6	0.2	0.5	ND	0.1	<LOQ	0.4	0.3	0.5	0.2	0.3	0.3	0.1	0.3	0.3	0.1	0.4	0.6	0.2	0.2	0.2	0.5	0.4	0.4	0.5	0.1	0.3	0.2	0.3	0.5	0.3
	Cefalexin	0.9	0.4	0.5	0.1	1.1	0.6	0.8	0.6	0.5	0.6	0.3	0.4	0.7	0.1	0.4	0.4	ND	0.3	0.5	0.5	ND	0.7	1.5	1	1.2	0.6	0.3	0.8	0.8	1	0.9	0.5	0.7	1	0.7	0.9	0.1	0.4	1.1	1.1	0.4	0.9	0.7	0.5	0.4	0.4	ND	0.6
	Cefoperazone	0.3	0.3	0.4	0.2	0.1	0.1	0.4	0.1	0.1	0.3	ND	0.1	0.2	0.1	ND	0.1	0.1	0.1	0.2	0.1	0.4	0.1	0.2	0.1	0.2	0.4	0.4	0.6	0.1	ND	0.4	0.2	0.1	0.2	0.4	0.2	0.3	0.2	0.3	0.3	0.2	0.5	0.2	0.1	0.1	0.4	0.1	ND
	Ceftizoxime	0.3	0.1	0.1	ND	0.2	0.1	0.1	0.2	0.3	ND	0.4	ND	0.5	0.5	0.2	0.5	0.1	0.1	0.1	0.2	ND	0.2	0.2	0.1	0.3	0.2	0.6	0.3	0.4	0.4	0.1	0.4	ND	ND	0.1	0.2	0.3	ND	0.1	0.2	0.4	0.3	0.2	0.2	0.1	0.6	0.1	0.2
	Cefotaxime	0.2	ND	0.2	0.1	ND	0.1	0.3	0.2	<LOQ	<LOQ	0.1	0.2	0.1	0.1	0.1	0.1	0.2	0.1	0.2	<LOQ	0.1	0.2	ND	0.1	0.2	0.1	0.2	0.1	0.2	0.1	<LOQ	0.1	0.1	0.2	0.1	0.1	0.2	0.1	0.1	0.3	<LOQ	0.1	<LOQ	<LOQ	0.2	0.1	0.2	0.1
	Cefixime	10	12	17	ND	11.4	12.5	19.2	ND	35.5	25.3	3	4	ND	15.1	6.3	27.9	8.2	21.2	12.8	22.7	6.4	20.9	14	2.7	17.7	15.8	4	11.8	10.4	14.6	32.2	7.7	40.4	28	41.2	15.9	3.4	13	18.1	18	ND	11.3	16.3	11.6	15.5	29.7	22.1	10.3
	Ceftiofur	1.8	0.3	0.2	ND	<LOQ	0.4	ND	0.1	0.2	0.3	0.2	0.2	0.1	0.3	0.3	0.1	0.3	ND	0.2	0.1	0.2	0.2	0.2	0.3	<LOQ	0.3	0.1	0.2	<LOQ	0.2	0.2	0.1	ND	0.1	0.2	0.3	0.3	0.2	0.2	0.1	0.4	0.2	0.1	0.1	ND	0.1	0.5	0.2
	Cefazedone	0.2	<LOQ	0.2	0.1	0.5	0.3	0.4	0.4	0.2	0.3	0.5	0.6	0.5	0.4	0.3	0.5	0.4	0.3	0.3	0.4	0.4	0.2	0.3	0.5	0.3	0.1	0.1	0.1	0.6	0.5	0.4	0.2	0.2	0.3	0.4	0.3	0.1	0.2	0.3	0.4	0.3	0.3	0.1	0.1	0.1	0.5	0.5	0.2
	Cefoxitin	2.3	<LOQ	0.5	0.2	0.2	0.2	ND	0.6	1.5	0.9	ND	0.2	0.7	1.5	ND	ND	ND	ND	ND	1	0.3	0.2	0.2	0.4	ND	0.4	0.5	0.5	0.7	ND	ND	ND	0.2	0.8	1.3	ND	0.2	1.4	0.7	ND	1.2	0.9	0.6	0.5	0.3	0.2	ND	0.3
Tetracycline	Chlortetracycline	2	2.5	1.6	1.8	2.1	3.6	2.5	2.1	3	2.8	2.2	2	3	1.7	2.2	2	1.6	2.2	2.3	2.4	1.9	1.9	2.5	1.7	2.5	1.8	2.1	2.3	2.1	3.7	1.6	2.6	2.6	1.9	2	3	2.7	1.6	2.5	3.4	2.1	1.8	1.7	1.8	2.1	2	1.7	2.5
	Doxycycline	1.8	2.9	2.4	3.1	1.5	1.2	1.3	1.2	1.2	1.6	1.9	1.8	0.9	1.2	2	2.3	2.1	1.3	1.2	2.2	1.7	0.8	1.9	2.2	2.4	2.1	1	2	0.9	1	1.1	0.8	0.9	1.4	0.7	1.1	0.8	2.2	0.9	0.8	1.1	1	1.1	1.3	0.9	0.7	0.7	ND
	Methacycline	2.4	3.4	1.2	4.4	3.7	2.3	5.2	2.5	3.1	3.4	2.1	3.4	2.3	1.5	0.7	1	1	1.2	2.6	1	2.3	1	1.6	1	1.9	1.2	1.2	0.9	ND	1.4	1.9	1.9	1.2	1.6	1.4	1.7	0.8	1.2	2.6	1.4	0.9	1.7	1.8	0.8	1.4	1.1	0.9	0.7
	Oxytetracycline	1.5	1.9	1.5	1.6	1.5	1.9	2	1.8	1.6	1.5	1.6	1.6	1.5	1.6	3.2	1.7	1.8	1.5	1.7	1.6	1.8	1.7	1.7	1.9	2	1.8	2.1	1.9	1.7	1.7	1.8	1.6	1.8	1.5	1.5	1.8	2	2.4	1.9	2.3	2.9	1.7	2.2	1.7	2.4	1.8	2.9	2
	Tetracycline	1.4	1.7	1.5	4	5.7	4.2	6.1	3.4	6.5	4.7	5.2	20.8	4.8	3.7	3.3	5	2.9	4.4	4.5	18.8	4.1	9.8	35.2	3.3	5.3	3	3.6	3.1	3.1	3.3	3.9	6.6	3.6	4.1	4	3.5	2.6	3.5	5.4	4.5	4.1	2.4	3.2	3.1	3	17.8	14.3	38
Macrolide- Lincosamide- Streptogramin (MLS)	Clarithromycin	<LOQ	<LOQ	<LOQ	<LOQ	<LOQ	<LOQ	<LOQ	<LOQ	<LOQ	<LOQ	<LOQ	<LOQ	<LOQ	<LOQ	<LOQ	ND	ND	ND	ND	ND	ND	ND	<LOQ	ND	<LOQ	ND	ND	ND	ND	ND	ND	ND	ND	ND	ND	ND	ND	ND	ND	ND	ND	ND	ND	ND	ND	<LOQ	<LOQ	<LOQ
	Erythromycin-H2O	<LOQ	<LOQ	0.1	0.1	0.1	0.1	0.5	0.2	0.3	0.5	0.2	0.3	0.2	0.1	0.2	0.2	0.1	0.1	0.4	0.1	0.4	0.3	0.2	0.1	0.2	1	0	<LOQ	<LOQ	<LOQ	<LOQ	<LOQ	<LOQ	<LOQ	<LOQ	<LOQ	<LOQ	<LOQ	<LOQ	<LOQ	<LOQ	<LOQ	<LOQ	<LOQ	<LOQ	0.2	0.4	<LOQ
	Leucomycin	ND	ND	ND	ND	ND	ND	ND	ND	ND	ND	ND	ND	ND	ND	ND	ND	ND	ND	ND	ND	ND	ND	ND	ND	ND	ND	ND	ND	ND	ND	ND	ND	ND	ND	ND	ND	ND	ND	ND	ND	ND	ND	ND	ND	ND	ND	ND	ND
	Roxithromycin	<LOQ	<LOQ	<LOQ	<LOQ	<LOQ	<LOQ	<LOQ	<LOQ	<LOQ	<LOQ	<LOQ	<LOQ	<LOQ	<LOQ	<LOQ	<LOQ	<LOQ	<LOQ	<LOQ	<LOQ	<LOQ	<LOQ	<LOQ	<LOQ	<LOQ	<LOQ	<LOQ	<LOQ	<LOQ	<LOQ	<LOQ	<LOQ	<LOQ	<LOQ	<LOQ	<LOQ	<LOQ	<LOQ	<LOQ	<LOQ	<LOQ	<LOQ	<LOQ	<LOQ	<LOQ	<LOQ	<LOQ	<LOQ
	Lincomycin	ND	ND	ND	0.3	0.3	0.3	<LOQ	0.1	0.1	0.1	<LOQ	0	<LOQ	<LOQ	<LOQ	<LOQ	<LOQ	<LOQ	<LOQ	<LOQ	<LOQ	0.1	0.1	<LOQ	<LOQ	0	<LOQ	<LOQ	0.1	<LOQ	0	0.1	<LOQ	<LOQ	0	<LOQ	0	<LOQ	<LOQ	0	0.1	0.1	<LOQ	0.1	0.1	<LOQ	<LOQ	<LOQ
Ionophore	Salinomycin	<LOQ	<LOQ	<LOQ	<LOQ	<LOQ	<LOQ	<LOQ	<LOQ	<LOQ	ND	ND	ND	ND	ND	ND	ND	ND	ND	ND	ND	ND	ND	ND	<LOQ	ND	ND	ND	<LOQ	<LOQ	<LOQ	<LOQ	<LOQ	ND	<LOQ	<LOQ	<LOQ	<LOQ	ND	<LOQ	ND	<LOQ	ND	<LOQ	ND	<LOQ	ND	ND	ND
	Monensin	<LOQ	<LOQ	<LOQ	<LOQ	<LOQ	<LOQ	<LOQ	<LOQ	<LOQ	<LOQ	<LOQ	<LOQ	<LOQ	<LOQ	<LOQ	<LOQ	<LOQ	<LOQ	<LOQ	<LOQ	<LOQ	<LOQ	<LOQ	<LOQ	<LOQ	<LOQ	<LOQ	ND	ND	ND	<LOQ	<LOQ	<LOQ	ND	ND	ND	<LOQ	<LOQ	<LOQ	<LOQ	<LOQ	<LOQ	ND	ND	ND	ND	ND	ND
	Narasin	<LOQ	<LOQ	<LOQ	<LOQ	<LOQ	<LOQ	<LOQ	<LOQ	<LOQ	<LOQ	<LOQ	<LOQ	<LOQ	<LOQ	<LOQ	<LOQ	<LOQ	<LOQ	<LOQ	<LOQ	<LOQ	<LOQ	<LOQ	<LOQ	<LOQ	<LOQ	<LOQ	<LOQ	<LOQ	<LOQ	<LOQ	<LOQ	<LOQ	<LOQ	<LOQ	<LOQ	<LOQ	<LOQ	<LOQ	<LOQ	<LOQ	<LOQ	<LOQ	<LOQ	<LOQ	<LOQ	<LOQ	<LOQ
Diaminopyrimidine	Ormetoprim	ND	ND	ND	<LOQ	<LOQ	<LOQ	ND	ND	ND	<LOQ	<LOQ	<LOQ	<LOQ	<LOQ	<LOQ	<LOQ	<LOQ	<LOQ	<LOQ	<LOQ	<LOQ	<LOQ	<LOQ	<LOQ	<LOQ	<LOQ	<LOQ	<LOQ	<LOQ	<LOQ	<LOQ	<LOQ	<LOQ	ND	ND	ND	<LOQ	<LOQ	<LOQ	<LOQ	<LOQ	<LOQ	<LOQ	<LOQ	<LOQ	<LOQ	<LOQ	<LOQ
	Trimethoprim	<LOQ	<LOQ	<LOQ	<LOQ	<LOQ	<LOQ	<LOQ	<LOQ	<LOQ	<LOQ	<LOQ	<LOQ	<LOQ	<LOQ	<LOQ	<LOQ	<LOQ	<LOQ	<LOQ	<LOQ	<LOQ	<LOQ	<LOQ	<LOQ	<LOQ	<LOQ	<LOQ	<LOQ	<LOQ	<LOQ	<LOQ	<LOQ	<LOQ	<LOQ	<LOQ	<LOQ	<LOQ	<LOQ	<LOQ	<LOQ	<LOQ	<LOQ	<LOQ	<LOQ	<LOQ	<LOQ	<LOQ	<LOQ
residual level/PNEC
Sulfonamide	Sulfadiazine	1.16364	0.927273	1.32727	2.23636	2.21818	2.61818	3.41818	3.42727	3.54545	4.06364	3.98182	3.72727	3.96364	1.56364	1.60909	0.418182	0.372727	0.409091	0.172727	0.190909	0.209091	0.181818	0.127273	0.118182	0.0454545	0.0545455	0.0545455	NA	NA	NA	NA	NA	NA	0.1	0.1	0.109091	0.0363636	0.0545455	0.0636364	NA	NA	NA	NA	NA	NA	0.0363636	0.0272727	0.0272727
Quinolone	Ciprofloxacin	15	15	18.3333	NA	25	23.3333	20	20	36.6667	21.6667	38.3333	38.3333	20	23.3333	33.3333	41.6667	21.6667	23.3333	16.6667	38.3333	31.6667	40	30	35	30	38.3333	16.6667	20	15	25	15	15	15	18.3333	28.3333	60	15	NA	15	36.6667	18.3333	15	15	16.6667	15	43.3333	48.3333	56.6667
	Enrofloxacin	15	16.6667	15	16.6667	16.6667	16.6667	23.3333	18.3333	25	15	26.6667	18.3333	18.3333	18.3333	16.6667	23.3333	16.6667	15	26.6667	20	25	23.3333	25	23.3333	18.3333	21.6667	20	26.6667	16.6667	25	33.3333	18.3333	28.3333	28.3333	20	15	20	43.3333	18.3333	36.6667	20	16.6667	31.6667	20	31.6667	31.6667	16.6667	48.3333
	Norfloxacin	2	2	2	7.6	9	8.8	13.4	14.2	12.4	4.4	4.8	5.8	4.8	5	5	14.4	13	14	6	7.4	11.8	8.4	7	8	12.2	13	12.6	16	19.6	20.2	18	19.4	12.2	10.6	12	15	16	14	13.2	19	20	20	20.4	13.6	19.4	6.8	11.8	15
	Ofloxacin	1.8	1.8	2.2	6.6	5.2	6.6	3.2	4.6	3.8	2.8	5.4	3.6	6	4	4	3.2	2.6	2.8	2.2	4	2.2	4.6	1.8	4	3	2.8	3.2	4	6	4.4	1.2	4	1.8	3.2	3.6	3.4	1.2	1.8	3.6	4.2	10	5.2	4.2	2.6	5	14.8	8.8	7
	Florfenicol	9.05	7.85	10.7	5.2	4.6	5	7.4	11.35	7.35	11.3	11.9	9.1	7.3	4.05	4.35	2.55	2.6	1.95	1.7	2.8	2.9	4.25	2.2	3	NA	NA	0.5	NA	1.1	0.1	NA	NA	NA	2.15	6.45	6.2	1.4	6.65	3.95	0.9	0.35	NA	0.6	0.2	0.45	NA	NA	NA
Cephalosporin (β-lactam)	Cefotaxime	1.53846	NA	1.53846	0.769231	NA	0.769231	2.30769	1.53846	NA	NA	0.769231	1.53846	0.769231	0.769231	0.769231	0.769231	1.53846	0.769231	1.53846	NA	0.769231	1.53846	NA	0.769231	1.53846	0.769231	1.53846	0.769231	1.53846	0.769231	NA	0.769231	0.769231	1.53846	0.769231	0.769231	1.53846	0.769231	0.769231	2.30769	NA	0.769231	NA	NA	1.53846	0.769231	1.53846	0.769231
	Cefixime	166.667	200	283.333	NA	190	208.333	320	NA	591.667	421.667	50	66.6667	NA	251.667	105	465	136.667	353.333	213.333	378.333	106.667	348.333	233.333	45	295	263.333	66.6667	196.667	173.333	243.333	536.667	128.333	673.333	466.667	686.667	265	56.6667	216.667	301.667	300	NA	188.333	271.667	193.333	258.333	495	368.333	171.667
	Ceftiofur	30	5	3.33333	NA	NA	6.66667	NA	1.66667	3.33333	5	3.33333	3.33333	1.66667	5	5	1.66667	5	NA	3.33333	1.66667	3.33333	3.33333	3.33333	5	NA	5	1.66667	3.33333	NA	3.33333	3.33333	1.66667	NA	1.66667	3.33333	5	5	3.33333	3.33333	1.66667	6.66667	3.33333	1.66667	1.66667	NA	1.66667	8.33333	3.33333
Tetracycline	Doxycycline	0.9	1.45	1.2	1.55	0.75	0.6	0.65	0.6	0.6	0.8	0.95	0.9	0.45	0.6	1	1.15	1.05	0.65	0.6	1.1	0.85	0.4	0.95	1.1	1.2	1.05	0.5	1	0.45	0.5	0.55	0.4	0.45	0.7	0.35	0.55	0.4	1.1	0.45	0.4	0.55	0.5	0.55	0.65	0.45	0.35	0.35	NA
	Oxytetracycline	3	3.8	3	3.2	3	3.8	4	3.6	3.2	3	3.2	3.2	3	3.2	6.4	3.4	3.6	3	3.4	3.2	3.6	3.4	3.4	3.8	4	3.6	4.2	3.8	3.4	3.4	3.6	3.2	3.6	3	3	3.6	4	4.8	3.8	4.6	5.8	3.4	4.4	3.4	4.8	3.6	5.8	4
	Tetracycline	1.4	1.7	1.5	4	5.7	4.2	6.1	3.4	6.5	4.7	5.2	20.8	4.8	3.7	3.3	5	2.9	4.4	4.5	18.8	4.1	9.8	35.2	3.3	5.3	3	3.6	3.1	3.1	3.3	3.9	6.6	3.6	4.1	4	3.5	2.6	3.5	5.4	4.5	4.1	2.4	3.2	3.1	3	17.8	14.3	38
[truncated: 2 more columns]

## Sheet: Dataset S7
Table S7. ARG-carrying contigs statistical result.
Sample	Contigs_ID	ARG	Taxonomy
1st_COT1	k141_1034205	beta-lactam__CMY-1	Klebsiella pneumoniae (taxid 573)
1st_COT1	k141_1099388	sulfonamide__sul1	root (taxid 1)
1st_COT1	k141_1143244	bacitracin__bacA	Alicycliphilus denitrificans (taxid 179636)
1st_COT1	k141_1259550	bacitracin__bacA	Azoarcus sp. CIB (taxid 198107)
1st_COT1	k141_1320305	bacitracin__bacA	Sterolibacteriaceae bacterium M52 (taxid 2496847)
1st_COT1	k141_1327090	bacitracin__bacA	Acidovorax sp. JS42 (taxid 232721)
1st_COT1	k141_1342262	beta-lactam__class B beta-lactamase	Aeromonas veronii (taxid 654)
1st_COT1	k141_139978	bacitracin__bacA	Acidovorax sp. KKS102 (taxid 358220)
1st_COT1	k141_1531210	bacitracin__bacA	Thiobacillus denitrificans ATCC 25259 (taxid 292415)
1st_COT1	k141_1620723	beta-lactam__OXA-47	Escherichia coli (taxid 562)
1st_COT1	k141_1645880	beta-lactam__class A beta-lactamase	Pseudomonas aeruginosa (taxid 287)
1st_COT1	k141_1673497	bacitracin__bacA	Polynucleobacter (taxid 44013)
1st_COT1	k141_1693067	tetracycline__tetX	Bacteroidetes (taxid 976)
1st_COT1	k141_1702158	aminoglycoside__aadA	Ottowia oryzae (taxid 2109914)
1st_COT1	k141_170576	sulfonamide__sul2	Escherichia coli (taxid 562)
1st_COT1	k141_1717393	beta-lactam__PER-1	Acinetobacter (taxid 469)
1st_COT1	k141_1755344	beta-lactam__OXA-21	Klebsiella pneumoniae (taxid 573)
1st_COT1	k141_1770948	aminoglycoside__aac(6')-I	Comamonas kerstersii (taxid 225992)
1st_COT1	k141_196411	bacitracin__bacA	Betaproteobacteria (taxid 28216)
1st_COT1	k141_220398	aminoglycoside__aadA	Enterobacteriaceae (taxid 543)
1st_COT1	k141_288905	aminoglycoside__aadA	Geobacter (taxid 28231)
1st_COT1	k141_305734	bacitracin__bacA	Acidovorax sp. KKS102 (taxid 358220)
1st_COT1	k141_350366	macrolide-lincosamide-streptogramin__ereB	Enterobacterales (taxid 91347)
1st_COT1	k141_3605	multidrug__ompR	Thauera sp. MZ1T (taxid 85643)
1st_COT1	k141_433910	macrolide-lincosamide-streptogramin__ermF	unclassified Pseudomonas (taxid 2583993)
1st_COT1	k141_443317	bacitracin__bacA	Thauera sp. MZ1T (taxid 85643)
1st_COT1	k141_465216	tetracycline__tetG	Pasteurella multocida (taxid 747)
1st_COT1	k141_476550	chloramphenicol__floR	Pseudomonas aeruginosa (taxid 287)
1st_COT1	k141_485988	beta-lactam__AER-1	Acidovorax sp. JS42 (taxid 232721)
1st_COT1	k141_489138	aminoglycoside__aph(6)-I	Phaeobacter inhibens (taxid 221822)
1st_COT1	k141_550499	trimethoprim__dfrA16	Pseudomonas aeruginosa (taxid 287)
1st_COT1	k141_550499	aminoglycoside__aadA	Pseudomonas aeruginosa (taxid 287)
1st_COT1	k141_551360	macrolide-lincosamide-streptogramin__ereA	Proteobacteria (taxid 1224)
1st_COT1	k141_579693	beta-lactam__OXA-10	Pseudomonas aeruginosa (taxid 287)
1st_COT1	k141_650009	macrolide-lincosamide-streptogramin__ereA	Salmonella enterica subsp. enterica (taxid 59201)
1st_COT1	k141_720226	tetracycline__tetA	Sphingopyxis sp. MG (taxid 1866325)
1st_COT1	k141_723395	aminoglycoside__aadA	Proteobacteria (taxid 1224)
1st_COT1	k141_731397	trimethoprim__dfrA14	Gammaproteobacteria (taxid 1236)
1st_COT1	k141_731397	aminoglycoside__ant(2'')-I	Gammaproteobacteria (taxid 1236)
1st_COT1	k141_731397	beta-lactam__VEB-3	Gammaproteobacteria (taxid 1236)
1st_COT1	k141_834503	colistin__MCR-5	Thauera sp. K11 (taxid 2005884)
1st_COT1	k141_858419	chloramphenicol__floR	Rhodobacter sp. LPB0142 (taxid 1850250)
1st_COT1	k141_865833	beta-lactam__GES-13	Pseudomonas aeruginosa (taxid 287)
1st_COT1	k141_972421	aminoglycoside__aac(6')-II	Candidatus Accumulibacter phosphatis clade IIA str. UW-1 (taxid 522306)
1st_COT1	k141_978318	bacitracin__bacA	Ralstonia pickettii 12D (taxid 428406)
1st_COT2	k141_1086428	macrolide-lincosamide-streptogramin__ereA	Geobacter (taxid 28231)
1st_COT2	k141_1086428	aminoglycoside__aadA	Geobacter (taxid 28231)
1st_COT2	k141_1101450	bacitracin__bacA	Comamonadaceae (taxid 80864)
1st_COT2	k141_1163416	aminoglycoside__aac(6')-II	Providencia rettgeri (taxid 587)
1st_COT2	k141_1163416	beta-lactam__OXA-47	Providencia rettgeri (taxid 587)
1st_COT2	k141_1247684	chloramphenicol__floR	Gammaproteobacteria (taxid 1236)
1st_COT2	k141_1252236	chloramphenicol__catB	Comamonas kerstersii (taxid 225992)
1st_COT2	k141_1259121	aminoglycoside__aac(3)-I	unclassified (taxid 0)
1st_COT2	k141_1282048	bacitracin__bacA	Comamonadaceae (taxid 80864)
1st_COT2	k141_1289246	bacitracin__bacA	Bacteria (taxid 2)
1st_COT2	k141_1324889	beta-lactam__PER-1	Acinetobacter (taxid 469)
1st_COT2	k141_1346675	beta-lactam__CMY-1	Klebsiella pneumoniae (taxid 573)
1st_COT2	k141_1380386	trimethoprim__dfrB2	unclassified (taxid 0)
1st_COT2	k141_1405219	aminoglycoside__aadA	Proteobacteria (taxid 1224)
1st_COT2	k141_1408506	beta-lactam__GES-13	Klebsiella pneumoniae (taxid 573)
1st_COT2	k141_1411296	trimethoprim__dfrA16	Proteobacteria (taxid 1224)
1st_COT2	k141_1444395	tetracycline__tetA	Bacteria (taxid 2)
1st_COT2	k141_1472483	bacitracin__bacA	Thauera sp. MZ1T (taxid 85643)
1st_COT2	k141_1512274	bacitracin__bacA	Acidovorax sp. RAC01 (taxid 1842533)
1st_COT2	k141_152394	beta-lactam__OXA-10	Pseudomonas aeruginosa (taxid 287)
1st_COT2	k141_1582116	bacitracin__bacA	unclassified (taxid 0)
1st_COT2	k141_166661	bacitracin__bacA	Thiobacillus denitrificans ATCC 25259 (taxid 292415)
1st_COT2	k141_1667995	macrolide-lincosamide-streptogramin__ereB	Enterobacterales (taxid 91347)
1st_COT2	k141_1711618	macrolide-lincosamide-streptogramin__ermF	Bacteroidetes (taxid 976)
1st_COT2	k141_1711835	sulfonamide__sul2	Escherichia coli (taxid 562)
1st_COT2	k141_1718274	chloramphenicol__floR	Rhodobacter sp. LPB0142 (taxid 1850250)
1st_COT2	k141_1777944	bacitracin__bacA	Rhodoferax ferrireducens T118 (taxid 338969)
1st_COT2	k141_1829254	beta-lactam__VEB-3	Gammaproteobacteria (taxid 1236)
1st_COT2	k141_186463	beta-lactam__OXA-21	Klebsiella pneumoniae (taxid 573)
1st_COT2	k141_186463	aminoglycoside__aac(6')-II	Klebsiella pneumoniae (taxid 573)
1st_COT2	k141_1904447	colistin__MCR-5	Thauera sp. K11 (taxid 2005884)
1st_COT2	k141_1964096	aminoglycoside__aadA	Enterobacteriaceae (taxid 543)
1st_COT2	k141_1973844	beta-lactam__OXA-12	Aeromonas veronii (taxid 654)
1st_COT2	k141_21205	aminoglycoside__aac(6')-I	Proteobacteria (taxid 1224)
1st_COT2	k141_214106	tetracycline__tetA	Proteobacteria (taxid 1224)
1st_COT2	k141_292393	macrolide-lincosamide-streptogramin__ermF	Bacteroidetes (taxid 976)
1st_COT2	k141_315180	bacitracin__bacA	Cupriavidus pauculus (taxid 82633)
1st_COT2	k141_336634	multidrug__multidrug_ABC_transporter	Ralstonia insidiosa (taxid 190721)
1st_COT2	k141_41711	multidrug__ompR	Thauera sp. MZ1T (taxid 85643)
1st_COT2	k141_43093	macrolide-lincosamide-streptogramin__ereA	Enterobacteriaceae (taxid 543)
1st_COT2	k141_540998	bacitracin__bacA	Acidovorax sp. T1 (taxid 1858609)
1st_COT2	k141_620138	aminoglycoside__aadA	Pseudomonas aeruginosa (taxid 287)
1st_COT2	k141_645537	aminoglycoside__aadA	Proteobacteria (taxid 1224)
1st_COT2	k141_691311	beta-lactam__AER-1	Pseudomonas putida HB3267 (taxid 1215088)
1st_COT2	k141_700966	aminoglycoside__ant(9)-I	Terrabacteria group (taxid 1783272)
1st_COT2	k141_715292	tetracycline__tetX	Bacteroidetes (taxid 976)
1st_COT2	k141_74812	beta-lactam__class A beta-lactamase	Pseudomonas aeruginosa (taxid 287)
1st_COT2	k141_762092	bacitracin__bacA	Ottowia oryzae (taxid 2109914)
1st_COT2	k141_79799	bacitracin__bacA	Aeromonas veronii B565 (taxid 998088)
1st_COT2	k141_820165	aminoglycoside__aph(3'')-I	Phaeobacter inhibens (taxid 221822)
1st_COT2	k141_820165	aminoglycoside__aph(6)-I	Phaeobacter inhibens (taxid 221822)
1st_COT2	k141_907694	bacitracin__bacA	Azoarcus sp. CIB (taxid 198107)
1st_COT2	k141_909014	bacitracin__bacA	Ralstonia pickettii 12D (taxid 428406)
1st_COT2	k141_911195	beta-lactam__class B beta-lactamase	Aeromonas veronii (taxid 654)
1st_COT2	k141_936393	bacitracin__bacA	Vibrio alginolyticus (taxid 663)
1st_COT2	k141_951426	trimethoprim__dfrA14	Gammaproteobacteria (taxid 1236)
1st_COT3	k141_1184545	multidrug__ompR	Thauera sp. MZ1T (taxid 85643)
1st_COT3	k141_1242991	macrolide-lincosamide-streptogramin__ermF	Salinivirga cyanobacteriivorans (taxid 1307839)
1st_COT3	k141_1285357	aminoglycoside__aadA	Pseudomonas aeruginosa (taxid 287)
1st_COT3	k141_1285357	trimethoprim__dfrA16	Pseudomonas aeruginosa (taxid 287)
1st_COT3	k141_1296675	bacitracin__bacA	Thauera sp. MZ1T (taxid 85643)
1st_COT3	k141_130815	bacitracin__bacA	Pandoraea vervacti (taxid 656178)
1st_COT3	k141_1316906	beta-lactam__class B beta-lactamase	Aeromonas veronii (taxid 654)
1st_COT3	k141_1366927	unclassified__cAMP-regulatory protein	Aeromonas veronii (taxid 654)
1st_COT3	k141_1403410	beta-lactam__PER-1	Acinetobacter (taxid 469)
1st_COT3	k141_1423377	beta-lactam__VEB-3	Enterobacterales (taxid 91347)
1st_COT3	k141_1423377	aminoglycoside__ant(2'')-I	Enterobacterales (taxid 91347)
1st_COT3	k141_1443403	beta-lactam__OXA-10	Pseudomonas aeruginosa (taxid 287)
1st_COT3	k141_1443403	aminoglycoside__aadA	Pseudomonas aeruginosa (taxid 287)
1st_COT3	k141_1472359	bacitracin__bacA	Variovorax sp. PMC12 (taxid 2126319)
1st_COT3	k141_1488480	aminoglycoside__aadA	Enterobacteriaceae (taxid 543)
1st_COT3	k141_1492907	bacitracin__bacA	Polynucleobacter necessarius (taxid 576610)
1st_COT3	k141_149640	aminoglycoside__aadA	Ottowia oryzae (taxid 2109914)
1st_COT3	k141_1537693	aminoglycoside__aac(6')-II	Candidatus Accumulibacter phosphatis clade IIA str. UW-1 (taxid 522306)
1st_COT3	k141_1559297	aminoglycoside__aadA	Enterobacteriaceae (taxid 543)
1st_COT3	k141_1559297	beta-lactam__OXA-119	Enterobacteriaceae (taxid 543)
1st_COT3	k141_1579327	beta-lactam__AER-1	Pseudomonas putida HB3267 (taxid 1215088)
1st_COT3	k141_1608798	sulfonamide__sul2	Bacteria (taxid 2)
1st_COT3	k141_1612582	beta-lactam__class A beta-lactamase	Pseudomonas aeruginosa (taxid 287)
1st_COT3	k141_1673730	unclassified__cAMP-regulatory protein	Shewanella decolorationis (taxid 256839)
1st_COT3	k141_1715222	tetracycline__tetX	Bacteroidetes (taxid 976)
1st_COT3	k141_1716696	tetracycline__tetA	Bacteria (taxid 2)
1st_COT3	k141_1732423	beta-lactam__GES-13	Pseudomonas aeruginosa (taxid 287)
1st_COT3	k141_1736506	macrolide-lincosamide-streptogramin__ereB	Enterobacterales (taxid 91347)
1st_COT3	k141_1756467	bacitracin__bacA	unclassified (taxid 0)
1st_COT3	k141_1902615	macrolide-lincosamide-streptogramin__ermF	Bacteroidetes (taxid 976)
1st_COT3	k141_1911840	tetracycline__tetA	Proteobacteria (taxid 1224)
1st_COT3	k141_1986209	macrolide-lincosamide-streptogramin__ereA	Salmonella enterica subsp. enterica (taxid 59201)
1st_COT3	k141_1991547	beta-lactam__OXA-21	Proteobacteria (taxid 1224)
1st_COT3	k141_21543	bacitracin__bacA	Ralstonia (taxid 48736)
1st_COT3	k141_242755	beta-lactam__OXA-12	Aeromonas veronii B565 (taxid 998088)
1st_COT3	k141_30925	beta-lactam__OXA-181	Shewanella decolorationis (taxid 256839)
1st_COT3	k141_332870	bacitracin__bacA	Thiobacillus denitrificans ATCC 25259 (taxid 292415)
1st_COT3	k141_362023	tetracycline__tetG	Rhodobacteraceae (taxid 31989)
1st_COT3	k141_368157	multidrug__ompR	Thauera sp. MZ1T (taxid 85643)
1st_COT3	k141_518156	chloramphenicol__floR	Rhodobacter sp. LPB0142 (taxid 1850250)
1st_COT3	k141_53576	aminoglycoside__aac(6')-I	Comamonas kerstersii (taxid 225992)
1st_COT3	k141_573469	aminoglycoside__aph(6)-I	Phaeobacter inhibens (taxid 221822)
1st_COT3	k141_627667	trimethoprim__dfrA14	Gammaproteobacteria (taxid 1236)
1st_COT3	k141_641553	bacitracin__bacA	Alicycliphilus denitrificans (taxid 179636)
1st_COT3	k141_662734	aminoglycoside__aadA	Gammaproteobacteria (taxid 1236)
1st_COT3	k141_6836	colistin__MCR-5	Thauera sp. K11 (taxid 2005884)
1st_COT3	k141_707308	chloramphenicol__floR	Sinorhizobium sp. RAC02 (taxid 1842534)
1st_COT3	k141_781669	beta-lactam__OXA-47	Providencia rettgeri (taxid 587)
1st_COT3	k141_796013	macrolide-lincosamide-streptogramin__ereA	Geobacter (taxid 28231)
1st_COT3	k141_850104	bacitracin__bacA	Ralstonia pickettii 12D (taxid 428406)
1st_COT3	k141_88	multidrug__mexT	Pseudomonas (taxid 286)
1st_MER1	k141_1104075	aminoglycoside__aadA	Pseudomonas aeruginosa (taxid 287)
1st_MER1	k141_1133376	macrolide-lincosamide-streptogramin__ereA	Geobacter lovleyi SZ (taxid 398767)
1st_MER1	k141_1158421	bacitracin__bacA	Thauera sp. MZ1T (taxid 85643)
1st_MER1	k141_1170516	rifamycin__ADP-ribosylating transferase_arr	Gammaproteobacteria (taxid 1236)
1st_MER1	k141_1197040	sulfonamide__sul1	Bacteria (taxid 2)
1st_MER1	k141_1210114	chloramphenicol__cmlA	Proteobacteria (taxid 1224)
1st_MER1	k141_1221744	trimethoprim__dfrA16	Thioalkalivibrio sp. K90mix (taxid 396595)
1st_MER1	k141_1253983	bacitracin__bacA	Hydrogenophaga sp. NH-16 (taxid 2184519)
1st_MER1	k141_1288613	tetracycline__tetA	Bacteria (taxid 2)
1st_MER1	k141_1299339	chloramphenicol__catB	Comamonas kerstersii (taxid 225992)
1st_MER1	k141_1315893	macrolide-lincosamide-streptogramin__ereB	Enterobacterales (taxid 91347)
1st_MER1	k141_1338235	tetracycline__tetX	Bacteroidetes (taxid 976)
1st_MER1	k141_1342571	beta-lactam__class A beta-lactamase	Pseudomonas aeruginosa (taxid 287)
1st_MER1	k141_1351524	tetracycline__tetA	Sulfuriferula plumbiphila (taxid 171865)
1st_MER1	k141_1365164	multidrug__ompR	Azoarcus sp. DN11 (taxid 356837)
1st_MER1	k141_1394192	colistin__MCR-5	Thauera sp. K11 (taxid 2005884)
1st_MER1	k141_1403420	bacitracin__bacA	Comamonadaceae (taxid 80864)
1st_MER1	k141_1406194	aminoglycoside__aadA	Enterobacteriaceae (taxid 543)
1st_MER1	k141_1442681	aminoglycoside__aph(6)-I	Pseudomonas putida (taxid 303)
1st_MER1	k141_1442681	aminoglycoside__aph(3'')-I	Pseudomonas putida (taxid 303)
1st_MER1	k141_1447198	beta-lactam__VEB-3	Klebsiella pneumoniae JM45 (taxid 1380908)
1st_MER1	k141_1447198	aminoglycoside__ant(2'')-I	Klebsiella pneumoniae JM45 (taxid 1380908)
1st_MER1	k141_1447198	trimethoprim__dfrA14	Klebsiella pneumoniae JM45 (taxid 1380908)
1st_MER1	k141_1465632	aminoglycoside__aadA	Ottowia oryzae (taxid 2109914)
1st_MER1	k141_167366	beta-lactam__OXA-47	Xanthomonas phaseoli pv. phaseoli (taxid 317013)
1st_MER1	k141_167366	aminoglycoside__aadA	Xanthomonas phaseoli pv. phaseoli (taxid 317013)
1st_MER1	k141_168373	bacitracin__bacA	Azoarcus sp. CIB (taxid 198107)
1st_MER1	k141_208246	bacitracin__bacA	Acidovorax sp. KKS102 (taxid 358220)
1st_MER1	k141_233536	macrolide-lincosamide-streptogramin__lnuB	Firmicutes (taxid 1239)
1st_MER1	k141_240260	beta-lactam__AER-1	Pseudomonas putida HB3267 (taxid 1215088)
1st_MER1	k141_322390	bacitracin__bacA	Thauera sp. MZ1T (taxid 85643)
1st_MER1	k141_347242	multidrug__emrE	Candidatus Hamiltonella defensa (Bemisia tabaci) (taxid 672795)
1st_MER1	k141_37259	beta-lactam__OXA-10	Gammaproteobacteria (taxid 1236)
1st_MER1	k141_377329	macrolide-lincosamide-streptogramin__ereA	Salmonella enterica subsp. enterica (taxid 59201)
1st_MER1	k141_377376	aminoglycoside__aadA	Bacteria (taxid 2)
1st_MER1	k141_425893	bacitracin__bacA	Janthinobacterium agaricidamnosum (taxid 55508)
1st_MER1	k141_443865	beta-lactam__GES-13	Pseudomonas aeruginosa (taxid 287)
1st_MER1	k141_475749	bacitracin__bacA	Hydrogenophaga sp. PBL-H3 (taxid 434010)
1st_MER1	k141_49265	multidrug__multidrug_ABC_transporter	Achromobacter xylosoxidans (taxid 85698)
1st_MER1	k141_509317	chloramphenicol__floR	Hydrogenophaga pseudoflava (taxid 47421)
1st_MER1	k141_509317	tetracycline__tetG	Hydrogenophaga pseudoflava (taxid 47421)
1st_MER1	k141_515432	beta-lactam__OXA-21	Thauera humireducens (taxid 1134435)
1st_MER1	k141_515432	aminoglycoside__aac(6')-II	Thauera humireducens (taxid 1134435)
1st_MER1	k141_525195	multidrug__ompR	Thauera sp. MZ1T (taxid 85643)
1st_MER1	k141_618075	sulfonamide__sul2	Bacteria (taxid 2)
1st_MER1	k141_62044	bacitracin__bacA	Acidovorax sp. JS42 (taxid 232721)
1st_MER1	k141_624535	bacitracin__bacA	Polynucleobacter necessarius STIR1 (taxid 452638)
1st_MER1	k141_648130	bacitracin__bacA	Thiobacillus denitrificans ATCC 25259 (taxid 292415)
1st_MER1	k141_659952	bacitracin__bacA	Methylosinus trichosporium OB3b (taxid 595536)
1st_MER1	k141_721813	beta-lactam__OXA-119	Enterobacterales (taxid 91347)
1st_MER1	k141_756682	bacitracin__bacA	Thauera humireducens (taxid 1134435)
1st_MER1	k141_765986	multidrug__ompR	Thauera sp. MZ1T (taxid 85643)
1st_MER1	k141_823476	beta-lactam__OXA-209	Myroides odoratimimus (taxid 76832)
1st_MER1	k141_838233	aminoglycoside__aac(6')-II	Candidatus Accumulibacter phosphatis clade IIA str. UW-1 (taxid 522306)
1st_MER1	k141_904287	trimethoprim__dfrA7	Escherichia coli (taxid 562)
1st_MER1	k141_950186	chloramphenicol__catB	Sphingobium yanoikuyae (taxid 13690)
1st_MER1	k141_956292	macrolide-lincosamide-streptogramin__ermF	Flavobacterium columnare (taxid 996)
1st_MER1	k141_957196	beta-lactam__CMY-1	Klebsiella pneumoniae (taxid 573)
1st_MER1	k141_957267	beta-lactam__PER-1	Acinetobacter (taxid 469)
1st_MER1	k141_984973	multidrug__ompR	Thauera sp. MZ1T (taxid 85643)
1st_MER2	k141_1005500	bacitracin__bacA	Thauera sp. MZ1T (taxid 85643)
1st_MER2	k141_1042155	sulfonamide__sul1	Klebsiella pneumoniae (taxid 573)
1st_MER2	k141_1042155	beta-lactam__CMY-1	Klebsiella pneumoniae (taxid 573)
1st_MER2	k141_109338	trimethoprim__dfrA16	Zoogloeaceae (taxid 2008794)
1st_MER2	k141_1103629	aminoglycoside__ant(2'')-I	Gammaproteobacteria (taxid 1236)
1st_MER2	k141_1103629	trimethoprim__dfrA14	Gammaproteobacteria (taxid 1236)
1st_MER2	k141_1158840	macrolide-lincosamide-streptogramin__ereA	Enterobacteriaceae (taxid 543)
1st_MER2	k141_1171320	aminoglycoside__aadA	Acidithiobacillus ferrooxidans (taxid 920)
1st_MER2	k141_1174827	bacitracin__bacA	Acidovorax sp. JS42 (taxid 232721)
1st_MER2	k141_117825	macrolide-lincosamide-streptogramin__ereA	Proteobacteria (taxid 1224)
1st_MER2	k141_1192352	bacitracin__bacA	Polynucleobacter necessarius STIR1 (taxid 452638)
1st_MER2	k141_1197746	multidrug__emrE	Candidatus Hamiltonella defensa (Bemisia tabaci) (taxid 672795)
1st_MER2	k141_1245954	beta-lactam__OXA-47	Providencia rettgeri (taxid 587)
1st_MER2	k141_1270174	multidrug__multidrug_ABC_transporter	Achromobacter xylosoxidans (taxid 85698)
1st_MER2	k141_1292904	bacitracin__bacA	Variovorax sp. PMC12 (taxid 2126319)
1st_MER2	k141_1323812	bacitracin__bacA	Azoarcus sp. CIB (taxid 198107)
1st_MER2	k141_134023	tetracycline__tetA	Proteobacteria (taxid 1224)
1st_MER2	k141_1382487	tetracycline__tetX	Flavobacteriaceae (taxid 49546)
1st_MER2	k141_1394244	chloramphenicol__catB	Comamonas kerstersii (taxid 225992)
1st_MER2	k141_1425151	aminoglycoside__aadA	Pseudomonas aeruginosa (taxid 287)
1st_MER2	k141_1426435	bacitracin__bacA	Thauera sp. MZ1T (taxid 85643)
1st_MER2	k141_1463395	multidrug__ompR	Proteobacteria (taxid 1224)
1st_MER2	k141_1502701	aminoglycoside__aadA	Ottowia oryzae (taxid 2109914)
1st_MER2	k141_15837	beta-lactam__AER-1	Aromatoleum aromaticum EbN1 (taxid 76114)
1st_MER2	k141_24135	bacitracin__bacA	Leptothrix cholodnii SP-6 (taxid 395495)
1st_MER2	k141_245392	multidrug__ompR	Thauera sp. MZ1T (taxid 85643)
1st_MER2	k141_299212	tetracycline__tetA	Proteobacteria (taxid 1224)
1st_MER2	k141_311547	aminoglycoside__aadA	Pseudomonadales (taxid 72274)
1st_MER2	k141_327035	tetracycline__tetG	Cupriavidus metallidurans (taxid 119219)
1st_MER2	k141_330597	bacitracin__bacA	Ramlibacter tataouinensis TTB310 (taxid 365046)
1st_MER2	k141_387230	beta-lactam__class A beta-lactamase	Pseudomonas aeruginosa (taxid 287)
1st_MER2	k141_389954	bacitracin__bacA	Thiobacillus denitrificans ATCC 25259 (taxid 292415)
1st_MER2	k141_398422	multidrug__multidrug_ABC_transporter	Ralstonia insidiosa (taxid 190721)
1st_MER2	k141_399656	multidrug__ompR	Azoarcus sp. DN11 (taxid 356837)
1st_MER2	k141_412741	multidrug__ompR	Thauera sp. MZ1T (taxid 85643)
1st_MER2	k141_449304	chloramphenicol__floR	Rhodobacter sp. LPB0142 (taxid 1850250)
1st_MER2	k141_453724	aminoglycoside__aac(6')-II	Klebsiella pneumoniae (taxid 573)
1st_MER2	k141_453724	beta-lactam__OXA-21	Klebsiella pneumoniae (taxid 573)
1st_MER2	k141_480287	beta-lactam__VEB-3	Klebsiella pneumoniae JM45 (taxid 1380908)
1st_MER2	k141_53679	aminoglycoside__aph(6)-I	Aromatoleum aromaticum EbN1 (taxid 76114)
1st_MER2	k141_53679	aminoglycoside__aph(3'')-I	Aromatoleum aromaticum EbN1 (taxid 76114)
1st_MER2	k141_53679	multidrug__mexD	Aromatoleum aromaticum EbN1 (taxid 76114)
1st_MER2	k141_53679	colistin__MCR-5	Aromatoleum aromaticum EbN1 (taxid 76114)
1st_MER2	k141_61322	beta-lactam__GES-13	Pseudomonas aeruginosa (taxid 287)
1st_MER2	k141_621130	aminoglycoside__aadA	Bacteria (taxid 2)
1st_MER2	k141_621715	aminoglycoside__aac(6')-I	Comamonas kerstersii (taxid 225992)
1st_MER2	k141_633025	beta-lactam__OXA-119	Enterobacteriaceae (taxid 543)
1st_MER2	k141_633025	aminoglycoside__aadA	Enterobacteriaceae (taxid 543)
1st_MER2	k141_639699	beta-lactam__OXA-10	Pseudomonas aeruginosa (taxid 287)
1st_MER2	k141_713485	sulfonamide__sul2	Bacteria (taxid 2)
1st_MER2	k141_743166	aminoglycoside__aph(6)-I	Pseudomonas aeruginosa (taxid 287)
1st_MER2	k141_770824	macrolide-lincosamide-streptogramin__ereB	Enterobacterales (taxid 91347)
1st_MER2	k141_956170	beta-lactam__PER-1	Acinetobacter (taxid 469)
1st_MER2	k141_970774	aminoglycoside__aac(6')-II	Candidatus Accumulibacter phosphatis clade IIA str. UW-1 (taxid 522306)
1st_MER2	k141_986063	bacitracin__bacA	Comamonadaceae (taxid 80864)
1st_MER3	k141_1017371	tetracycline__tetA	Bacteria (taxid 2)
1st_MER3	k141_1034766	chloramphenicol__floR	Stenotrophomonas maltophilia (taxid 40324)
1st_MER3	k141_1034766	tetracycline__tetG	Stenotrophomonas maltophilia (taxid 40324)
1st_MER3	k141_1074466	bacitracin__bacA	Thiobacillus denitrificans ATCC 25259 (taxid 292415)
1st_MER3	k141_1086498	bacitracin__bacA	Thauera humireducens (taxid 1134435)
1st_MER3	k141_118134	tetracycline__tetA	Proteobacteria (taxid 1224)
1st_MER3	k141_119233	multidrug__multidrug_ABC_transporter	Ralstonia insidiosa (taxid 190721)
1st_MER3	k141_135426	beta-lactam__class A beta-lactamase	Pseudomonas aeruginosa (taxid 287)
1st_MER3	k141_15708	beta-lactam__PER-1	Acinetobacter (taxid 469)
1st_MER3	k141_188959	rifamycin__ADP-ribosylating transferase_arr	Proteobacteria (taxid 1224)
1st_MER3	k141_239020	bacitracin__bacA	Polynucleobacter necessarius STIR1 (taxid 452638)
1st_MER3	k141_257527	beta-lactam__OXA-21	Thauera humireducens (taxid 1134435)
1st_MER3	k141_257527	aminoglycoside__aac(6')-II	Thauera humireducens (taxid 1134435)
1st_MER3	k141_266457	macrolide-lincosamide-streptogramin__ereA	Enterobacteriaceae (taxid 543)
1st_MER3	k141_266457	aminoglycoside__aadA	Enterobacteriaceae (taxid 543)
1st_MER3	k141_266457	beta-lactam__OXA-119	Enterobacteriaceae (taxid 543)
1st_MER3	k141_293250	beta-lactam__AER-1	Pseudomonas putida HB3267 (taxid 1215088)
1st_MER3	k141_339172	bacitracin__bacA	Thauera sp. MZ1T (taxid 85643)
1st_MER3	k141_378388	multidrug__ompR	Thauera sp. MZ1T (taxid 85643)
1st_MER3	k141_422043	macrolide-lincosamide-streptogramin__ereA	Enterobacteriaceae (taxid 543)
1st_MER3	k141_440852	bacitracin__bacA	Polaromonas naphthalenivorans CJ2 (taxid 365044)
1st_MER3	k141_453489	bacitracin__bacA	Thauera sp. MZ1T (taxid 85643)
1st_MER3	k141_528327	aminoglycoside__aadA	Enterobacterales (taxid 91347)
1st_MER3	k141_542176	beta-lactam__GES-13	Pseudomonas aeruginosa (taxid 287)
1st_MER3	k141_550675	trimethoprim__dfrA14	Klebsiella pneumoniae JM45 (taxid 1380908)
1st_MER3	k141_550675	aminoglycoside__ant(2'')-I	Klebsiella pneumoniae JM45 (taxid 1380908)
1st_MER3	k141_550675	beta-lactam__VEB-3	Klebsiella pneumoniae JM45 (taxid 1380908)
1st_MER3	k141_57202	multidrug__ompR	Thauera sp. MZ1T (taxid 85643)
1st_MER3	k141_582063	macrolide-lincosamide-streptogramin__ermF	Tamlana sp. UJ94 (taxid 2069432)
1st_MER3	k141_592882	bacitracin__bacA	Alicycliphilus denitrificans (taxid 179636)
1st_MER3	k141_641106	multidrug__ompR	Thauera sp. MZ1T (taxid 85643)
1st_MER3	k141_661197	bacitracin__bacA	Azoarcus sp. CIB (taxid 198107)
1st_MER3	k141_729672	sulfonamide__sul2	Sideroxydans lithotrophicus ES-1 (taxid 580332)
1st_MER3	k141_751048	chloramphenicol__catB	Geobacter lovleyi SZ (taxid 398767)
1st_MER3	k141_75673	macrolide-lincosamide-streptogramin__ermC	Firmicutes (taxid 1239)
1st_MER3	k141_77231	aminoglycoside__aac(6')-I	Comamonas kerstersii (taxid 225992)
1st_MER3	k141_824392	bacitracin__bacA	Thauera humireducens (taxid 1134435)
1st_MER3	k141_825960	aminoglycoside__aph(3')-I	Gammaproteobacteria (taxid 1236)
1st_MER3	k141_82830	aminoglycoside__aph(3'')-I	Pseudomonas putida (taxid 303)
1st_MER3	k141_82830	aminoglycoside__aph(6)-I	Pseudomonas putida (taxid 303)
1st_MER3	k141_841399	multidrug__ompR	Azoarcus sp. KH32C (taxid 748247)
1st_MER3	k141_850561	trimethoprim__dfrA16	Proteobacteria (taxid 1224)
1st_MER3	k141_850897	aminoglycoside__aadA	Pseudomonas aeruginosa (taxid 287)
1st_MER3	k141_862185	aminoglycoside__aph(6)-I	Pseudomonas aeruginosa (taxid 287)
1st_MER3	k141_86278	bacitracin__bacA	Xylophilus sp. KACC 21265 (taxid 2697032)
1st_MER3	k141_876173	aminoglycoside__aadA	Ottowia oryzae (taxid 2109914)
1st_MER3	k141_886175	aminoglycoside__aac(6')-II	Proteobacteria (taxid 1224)
1st_MER3	k141_890299	multidrug__mexD	Aromatoleum aromaticum EbN1 (taxid 76114)
1st_MER3	k141_890299	colistin__MCR-5	Aromatoleum aromaticum EbN1 (taxid 76114)
1st_MER3	k141_909854	sulfonamide__sul1	Klebsiella pneumoniae (taxid 573)
1st_MER3	k141_909854	beta-lactam__CMY-1	Klebsiella pneumoniae (taxid 573)
1st_MER3	k141_915536	bacitracin__bacA	Acidovorax sp. RAC01 (taxid 1842533)
1st_MER3	k141_919523	beta-lactam__OXA-17	Klebsiella pneumoniae (taxid 573)
1st_MER3	k141_919523	chloramphenicol__catB	Klebsiella pneumoniae (taxid 573)
1st_MER3	k141_943623	bacitracin__bacA	Burkholderiales bacterium JOSHI_001 (taxid 864051)
1st_MER3	k141_991759	tetracycline__tetX	Myroides odoratimimus (taxid 76832)
1st_MER3	k141_993126	aminoglycoside__aadA	Comamonas kerstersii (taxid 225992)
1st_MER3	k141_993126	beta-lactam__OXA-1	Comamonas kerstersii (taxid 225992)
1st_MER3	k141_993126	chloramphenicol__catB	Comamonas kerstersii (taxid 225992)
1st_MER3	k141_994438	bacitracin__bacA	Burkholderiales bacterium JOSHI_001 (taxid 864051)
1st_MER3	k141_99797	multidrug__emrE	Candidatus Hamiltonella defensa (Bemisia tabaci) (taxid 672795)
2nd_COT1	k141_1027887	bacitracin__bacA	Comamonadaceae (taxid 80864)
2nd_COT1	k141_1077810	beta-lactam__VEB-3	Klebsiella pneumoniae JM45 (taxid 1380908)
2nd_COT1	k141_1081913	tetracycline__tetA	Enterobacterales (taxid 91347)
2nd_COT1	k141_112149	aminoglycoside__aac(6')-II	Escherichia coli (taxid 562)
2nd_COT1	k141_112149	beta-lactam__OXA-47	Escherichia coli (taxid 562)
2nd_COT1	k141_1121680	beta-lactam__class A beta-lactamase	Yangia pacifica (taxid 311180)
2nd_COT1	k141_1129174	beta-lactam__class A beta-lactamase	Pseudomonas aeruginosa (taxid 287)
2nd_COT1	k141_1196716	multidrug__emrE	unclassified (taxid 0)
2nd_COT1	k141_1218581	aminoglycoside__aadA	Enterobacteriaceae (taxid 543)
2nd_COT1	k141_1232692	bacitracin__bacA	Thauera sp. MZ1T (taxid 85643)
2nd_COT1	k141_1232778	macrolide-lincosamide-streptogramin__ereA	Geobacter lovleyi SZ (taxid 398767)
2nd_COT1	k141_1307989	aminoglycoside__ant(2'')-I	Gammaproteobacteria (taxid 1236)
2nd_COT1	k141_1323393	unclassified__cAMP-regulatory protein	Aeromonas veronii (taxid 654)
2nd_COT1	k141_1349628	beta-lactam__PER-1	Acinetobacter (taxid 469)
2nd_COT1	k141_1359984	beta-lactam__class B beta-lactamase	Aeromonas veronii B565 (taxid 998088)
2nd_COT1	k141_1403752	macrolide-lincosamide-streptogramin__ermF	Tamlana sp. UJ94 (taxid 2069432)
2nd_COT1	k141_1411860	aminoglycoside__aac(6')-I	Comamonas kerstersii (taxid 225992)
2nd_COT1	k141_155893	bacitracin__bacA	Comamonadaceae (taxid 80864)
2nd_COT1	k141_167777	bacitracin__bacA	unclassified (taxid 0)
2nd_COT1	k141_169822	aminoglycoside__aadA	Pseudomonas aeruginosa (taxid 287)
2nd_COT1	k141_173872	bacitracin__bacA	Polynucleobacter necessarius STIR1 (taxid 452638)
2nd_COT1	k141_232756	aminoglycoside__aadA	Pseudomonas aeruginosa (taxid 287)
2nd_COT1	k141_239058	chloramphenicol__cat_chloramphenicol acetyltransferase	Brevundimonas naejangsanensis (taxid 588932)
2nd_COT1	k141_29130	tetracycline__tetA	Proteobacteria (taxid 1224)
2nd_COT1	k141_323876	bacitracin__bacA	Lysobacter gummosus (taxid 262324)
2nd_COT1	k141_366075	beta-lactam__GES-13	Gammaproteobacteria (taxid 1236)
2nd_COT1	k141_366154	aminoglycoside__aadA	Methylomonas methanica MC09 (taxid 857087)
2nd_COT1	k141_392876	beta-lactam__CMY-1	Klebsiella pneumoniae (taxid 573)
2nd_COT1	k141_529059	sulfonamide__sul2	Escherichia coli (taxid 562)
2nd_COT1	k141_577331	multidrug__ompR	Thauera sp. MZ1T (taxid 85643)
2nd_COT1	k141_586609	beta-lactam__OXA-21	Klebsiella pneumoniae (taxid 573)
2nd_COT1	k141_586609	aminoglycoside__aac(6')-II	Klebsiella pneumoniae (taxid 573)
2nd_COT1	k141_608093	tetracycline__tetX	Chryseobacterium sp. POL2 (taxid 2713414)
2nd_COT1	k141_627456	multidrug__emrE	unclassified (taxid 0)
2nd_COT1	k141_628232	aminoglycoside__aph(3'')-I	Gammaproteobacteria (taxid 1236)
2nd_COT1	k141_628232	aminoglycoside__aph(6)-I	Gammaproteobacteria (taxid 1236)
2nd_COT1	k141_637226	chloramphenicol__floR	Rhodobacter sp. LPB0142 (taxid 1850250)
2nd_COT1	k141_646929	beta-lactam__OXA-12	Aeromonas veronii B565 (taxid 998088)
2nd_COT1	k141_675305	bacitracin__bacA	Acidovorax sp. JS42 (taxid 232721)
2nd_COT1	k141_688259	macrolide-lincosamide-streptogramin__ereA	Salmonella enterica subsp. enterica (taxid 59201)
2nd_COT1	k141_708188	bacitracin__bacA	Thiobacillus denitrificans ATCC 25259 (taxid 292415)
2nd_COT1	k141_808416	colistin__MCR-5	Enterobacter cloacae complex sp. ECNIH7 (taxid 1915310)
2nd_COT1	k141_812418	tetracycline__tetG	Gammaproteobacteria (taxid 1236)
2nd_COT1	k141_812418	chloramphenicol__floR	Gammaproteobacteria (taxid 1236)
2nd_COT1	k141_86948	bacitracin__bacA	Aeromonas veronii (taxid 654)
2nd_COT1	k141_878948	trimethoprim__dfrA16	Proteobacteria (taxid 1224)
2nd_COT1	k141_973373	trimethoprim__dfrA7	Escherichia coli (taxid 562)
2nd_COT2	k141_1040824	tetracycline__tetA	Bacteria (taxid 2)
2nd_COT2	k141_1067423	tetracycline__tetX	Bacteroidetes (taxid 976)
2nd_COT2	k141_1068318	beta-lactam__PER-1	Acinetobacter (taxid 469)
2nd_COT2	k141_1126715	bacitracin__bacA	Thiobacillus denitrificans ATCC 25259 (taxid 292415)
2nd_COT2	k141_1181398	bacitracin__bacA	Comamonadaceae (taxid 80864)
2nd_COT2	k141_1191778	aminoglycoside__aph(6)-I	Phaeobacter inhibens (taxid 221822)
2nd_COT2	k141_1212167	multidrug__emrE	unclassified (taxid 0)
2nd_COT2	k141_1214120	beta-lactam__class A beta-lactamase	Pseudomonas aeruginosa (taxid 287)
2nd_COT2	k141_1330795	bacitracin__bacA	Comamonadaceae (taxid 80864)
2nd_COT2	k141_1343329	bacitracin__bacA	Polynucleobacter necessarius (taxid 576610)
2nd_COT2	k141_1431029	tetracycline__tetA	Proteobacteria (taxid 1224)
2nd_COT2	k141_1433649	macrolide-lincosamide-streptogramin__ermF	Tamlana sp. UJ94 (taxid 2069432)
2nd_COT2	k141_1450433	multidrug__emrE	unclassified (taxid 0)
2nd_COT2	k141_1457024	beta-lactam__class A beta-lactamase	Yangia pacifica (taxid 311180)
2nd_COT2	k141_1501925	bacitracin__bacA	Polynucleobacter necessarius STIR1 (taxid 452638)
2nd_COT2	k141_1512998	colistin__MCR-5	Thauera sp. K11 (taxid 2005884)
2nd_COT2	k141_196789	sulfonamide__sul2	Bacteroidetes (taxid 976)
2nd_COT2	k141_202925	bacitracin__bacA	Rhodoferax saidenbachensis (taxid 1484693)
2nd_COT2	k141_255772	aminoglycoside__aac(6')-II	Enterobacteriaceae (taxid 543)
2nd_COT2	k141_311639	beta-lactam__GES-13	Pseudomonas aeruginosa (taxid 287)
2nd_COT2	k141_311671	aminoglycoside__aadA	Bacteria (taxid 2)
2nd_COT2	k141_346493	chloramphenicol__floR	Rhodobacter sp. LPB0142 (taxid 1850250)
2nd_COT2	k141_376590	tetracycline__tetG	Rhodopseudomonas palustris DX-1 (taxid 652103)
2nd_COT2	k141_382099	chloramphenicol__catB	Proteobacteria (taxid 1224)
2nd_COT2	k141_382099	beta-lactam__OXA-47	Proteobacteria (taxid 1224)
2nd_COT2	k141_398960	bacitracin__bacA	Aeromonas veronii B565 (taxid 998088)
2nd_COT2	k141_458596	beta-lactam__CMY-1	Klebsiella pneumoniae (taxid 573)
2nd_COT2	k141_458676	beta-lactam__VEB-3	Klebsiella pneumoniae JM45 (taxid 1380908)
2nd_COT2	k141_52220	beta-lactam__OXA-12	Aeromonas veronii B565 (taxid 998088)
2nd_COT2	k141_563575	aminoglycoside__aadA	Pseudomonas aeruginosa (taxid 287)
2nd_COT2	k141_563650	aminoglycoside__aac(6')-II	Klebsiella pneumoniae (taxid 573)
2nd_COT2	k141_563650	beta-lactam__OXA-21	Klebsiella pneumoniae (taxid 573)
2nd_COT2	k141_581683	aminoglycoside__aadA	root (taxid 1)
2nd_COT2	k141_625421	macrolide-lincosamide-streptogramin__ereA	Proteobacteria (taxid 1224)
2nd_COT2	k141_66902	bacitracin__bacA	Proteobacteria (taxid 1224)
2nd_COT2	k141_716597	macrolide-lincosamide-streptogramin__ereA	Salmonella enterica subsp. enterica (taxid 59201)
2nd_COT2	k141_741207	trimethoprim__dfrA16	Pseudomonas fluorescens (taxid 294)
2nd_COT2	k141_742057	bacitracin__bacA	Thauera sp. MZ1T (taxid 85643)
2nd_COT2	k141_760353	aminoglycoside__aadA	Enterobacteriaceae (taxid 543)
2nd_COT2	k141_763338	macrolide-lincosamide-streptogramin__ereB	Enterobacterales (taxid 91347)
2nd_COT2	k141_771251	chloramphenicol__floR	Agrobacterium tumefaciens (taxid 358)
2nd_COT2	k141_847542	aminoglycoside__aac(6')-I	Comamonas kerstersii (taxid 225992)
2nd_COT2	k141_875608	aminoglycoside__ant(2'')-I	Gammaproteobacteria (taxid 1236)
2nd_COT2	k141_875608	trimethoprim__dfrA14	Gammaproteobacteria (taxid 1236)
2nd_COT2	k141_95	bacitracin__bacA	Comamonadaceae (taxid 80864)
2nd_COT2	k141_959003	unclassified__cAMP-regulatory protein	Aeromonas veronii (taxid 654)
2nd_COT2	k141_974799	multidrug__ompR	Thauera sp. MZ1T (taxid 85643)
2nd_COT3	k141_1005618	beta-lactam__PER-1	Acinetobacter (taxid 469)
2nd_COT3	k141_107677	aminoglycoside__aph(3'')-I	Bacteria (taxid 2)
2nd_COT3	k141_1125188	aminoglycoside__aadA	Pseudomonas aeruginosa (taxid 287)
2nd_COT3	k141_1129266	bacitracin__bacA	Thauera sp. MZ1T (taxid 85643)
2nd_COT3	k141_1130883	aminoglycoside__aph(6)-I	Phaeobacter inhibens (taxid 221822)
2nd_COT3	k141_1144677	bacitracin__bacA	Comamonadaceae (taxid 80864)
2nd_COT3	k141_1176724	macrolide-lincosamide-streptogramin__ermF	Bacteroidetes (taxid 976)
2nd_COT3	k141_1211437	bacitracin__bacA	Lysobacter gummosus (taxid 262324)
2nd_COT3	k141_1310347	chloramphenicol__floR	Rhodobacter sp. LPB0142 (taxid 1850250)
2nd_COT3	k141_1346436	multidrug__emrE	unclassified (taxid 0)
2nd_COT3	k141_135830	unclassified__cAMP-regulatory protein	Aeromonas veronii (taxid 654)
2nd_COT3	k141_1376918	aminoglycoside__aac(6')-I	Comamonas kerstersii (taxid 225992)
2nd_COT3	k141_1389476	bacitracin__bacA	Proteobacteria (taxid 1224)
2nd_COT3	k141_1431088	colistin__MCR-5	Thauera sp. K11 (taxid 2005884)
2nd_COT3	k141_167995	aminoglycoside__aadA	Enterobacteriaceae (taxid 543)
2nd_COT3	k141_168892	chloramphenicol__catB	Proteobacteria (taxid 1224)
2nd_COT3	k141_168892	beta-lactam__OXA-47	Proteobacteria (taxid 1224)
2nd_COT3	k141_169355	tetracycline__tetA	Enterobacterales (taxid 91347)
2nd_COT3	k141_179318	bacitracin__bacA	Janthinobacterium agaricidamnosum (taxid 55508)
2nd_COT3	k141_196685	beta-lactam__CMY-1	Klebsiella pneumoniae (taxid 573)
2nd_COT3	k141_209863	macrolide-lincosamide-streptogramin__ereA	Azoarcus sp. DN11 (taxid 356837)
2nd_COT3	k141_234603	bacitracin__bacA	Polynucleobacter necessarius STIR1 (taxid 452638)
2nd_COT3	k141_242236	bacitracin__bacA	Thiobacillus denitrificans ATCC 25259 (taxid 292415)
2nd_COT3	k141_317664	bacitracin__bacA	Acidovorax sp. KKS102 (taxid 358220)
2nd_COT3	k141_323578	beta-lactam__GES-1	Gammaproteobacteria (taxid 1236)
2nd_COT3	k141_323599	aminoglycoside__aadA	Bacteria (taxid 2)
2nd_COT3	k141_410740	tetracycline__tetX	Myroides odoratimimus (taxid 76832)
2nd_COT3	k141_424183	beta-lactam__class A beta-lactamase	Pseudomonas aeruginosa (taxid 287)
2nd_COT3	k141_432024	bacitracin__bacA	Ramlibacter tataouinensis TTB310 (taxid 365046)
2nd_COT3	k141_4754	multidrug__ompR	Thauera sp. MZ1T (taxid 85643)
2nd_COT3	k141_524355	aminoglycoside__aac(6')-II	Marinobacter hydrocarbonoclasticus VT8 (taxid 351348)
2nd_COT3	k141_554256	trimethoprim__dfrA14	Gammaproteobacteria (taxid 1236)
2nd_COT3	k141_557921	aminoglycoside__aadA	Enterobacteriaceae (taxid 543)
2nd_COT3	k141_559766	aminoglycoside__aac(6')-II	Klebsiella pneumoniae (taxid 573)
2nd_COT3	k141_559766	beta-lactam__OXA-21	Klebsiella pneumoniae (taxid 573)
2nd_COT3	k141_563206	multidrug__emrE	Candidatus Hamiltonella defensa (Bemisia tabaci) (taxid 672795)
2nd_COT3	k141_573259	bacitracin__bacA	Aeromonas veronii (taxid 654)
2nd_COT3	k141_624628	macrolide-lincosamide-streptogramin__ereA	Salmonella enterica subsp. enterica (taxid 59201)
2nd_COT3	k141_813591	tetracycline__tetG	Gammaproteobacteria (taxid 1236)
2nd_COT3	k141_813591	chloramphenicol__floR	Gammaproteobacteria (taxid 1236)
2nd_COT3	k141_857695	trimethoprim__dfrA16	Proteobacteria (taxid 1224)
2nd_COT3	k141_861015	beta-lactam__class A beta-lactamase	Yangia pacifica (taxid 311180)
2nd_COT3	k141_919720	trimethoprim__dfrA17	Escherichia coli (taxid 562)
2nd_COT3	k141_948320	beta-lactam__class B beta-lactamase	Aeromonas veronii (taxid 654)
2nd_COT3	k141_964095	sulfonamide__sul2	Bacteria (taxid 2)
2nd_COT3	k141_964169	tetracycline__tetA	Enterobacterales (taxid 91347)
2nd_COT3	k141_994273	beta-lactam__VEB-3	Gammaproteobacteria (taxid 1236)
2nd_MER1	k141_1031737	bacitracin__bacA	Thauera sp. MZ1T (taxid 85643)
2nd_MER1	k141_1075211	multidrug__ompR	Labilithrix luteola (taxid 1391654)
2nd_MER1	k141_1090875	macrolide-lincosamide-streptogramin__ereB	Enterobacterales (taxid 91347)
2nd_MER1	k141_1097601	aminoglycoside__ant(2'')-I	Gammaproteobacteria (taxid 1236)
2nd_MER1	k141_1154747	aminoglycoside__aadA	Ottowia oryzae (taxid 2109914)
2nd_MER1	k141_118155	aminoglycoside__aadA	Enterobacteriaceae (taxid 543)
2nd_MER1	k141_118522	beta-lactam__PER-1	Acinetobacter (taxid 469)
2nd_MER1	k141_1200667	aminoglycoside__aac(6')-II	Proteobacteria (taxid 1224)
2nd_MER1	k141_1217352	bacitracin__bacA	Comamonadaceae (taxid 80864)
2nd_MER1	k141_1228638	beta-lactam__CMY-1	Klebsiella pneumoniae (taxid 573)
2nd_MER1	k141_1274404	trimethoprim__dfrA14	Gammaproteobacteria (taxid 1236)
2nd_MER1	k141_1277862	multidrug__ompR	Thauera sp. MZ1T (taxid 85643)
2nd_MER1	k141_1282088	chloramphenicol__floR	Proteobacteria (taxid 1224)
2nd_MER1	k141_1300417	beta-lactam__VEB-1	Gammaproteobacteria (taxid 1236)
2nd_MER1	k141_1338525	bacitracin__bacA	Polynucleobacter necessarius STIR1 (taxid 452638)
2nd_MER1	k141_1371152	multidrug__mexD	Aromatoleum aromaticum EbN1 (taxid 76114)
2nd_MER1	k141_1377321	trimethoprim__dfrA16	Proteobacteria (taxid 1224)
2nd_MER1	k141_1405419	aminoglycoside__aph(3'')-I	Pseudomonas aeruginosa (taxid 287)
2nd_MER1	k141_1405419	aminoglycoside__aph(6)-I	Pseudomonas aeruginosa (taxid 287)
2nd_MER1	k141_1463958	bacitracin__bacA	Ramlibacter tataouinensis TTB310 (taxid 365046)
2nd_MER1	k141_1489140	beta-lactam__AER-1	Pseudomonas putida HB3267 (taxid 1215088)
2nd_MER1	k141_1596897	aminoglycoside__aadA	Acidithiobacillus ferrooxidans (taxid 920)
2nd_MER1	k141_1596897	beta-lactam__OXA-47	Acidithiobacillus ferrooxidans (taxid 920)
2nd_MER1	k141_1596897	chloramphenicol__catB	Acidithiobacillus ferrooxidans (taxid 920)
2nd_MER1	k141_161636	multidrug__ompR	Thauera sp. MZ1T (taxid 85643)
2nd_MER1	k141_166715	beta-lactam__GES-13	Pseudomonas aeruginosa (taxid 287)
2nd_MER1	k141_1674256	macrolide-lincosamide-streptogramin__ereA	Geobacter lovleyi SZ (taxid 398767)
2nd_MER1	k141_196912	tetracycline__tetG	Proteobacteria (taxid 1224)
2nd_MER1	k141_221717	tetracycline__tetA	Sulfuriferula plumbiphila (taxid 171865)
2nd_MER1	k141_246497	bacitracin__bacA	Alicycliphilus denitrificans K601 (taxid 596154)
2nd_MER1	k141_250220	multidrug__emrE	Candidatus Hamiltonella defensa (Bemisia tabaci) (taxid 672795)
2nd_MER1	k141_264964	bacitracin__bacA	Acidovorax ebreus TPSY (taxid 535289)
2nd_MER1	k141_2776	aminoglycoside__aph(6)-I	Pseudomonas aeruginosa (taxid 287)
2nd_MER1	k141_308232	tetracycline__tetA	root (taxid 1)
2nd_MER1	k141_309432	tetracycline__tetX	Bacteroidetes (taxid 976)
2nd_MER1	k141_321382	bacitracin__bacA	Polynucleobacter necessarius (taxid 576610)
2nd_MER1	k141_340368	bacitracin__bacA	Ralstonia pickettii 12D (taxid 428406)
2nd_MER1	k141_397865	aminoglycoside__aadA	Methylomonas methanica MC09 (taxid 857087)
2nd_MER1	k141_400481	multidrug__multidrug_ABC_transporter	Ralstonia insidiosa (taxid 190721)
2nd_MER1	k141_435807	chloramphenicol__floR	Rhodobacter sp. LPB0142 (taxid 1850250)
2nd_MER1	k141_437217	aminoglycoside__aac(6')-II	Klebsiella pneumoniae (taxid 573)
2nd_MER1	k141_437217	beta-lactam__OXA-21	Klebsiella pneumoniae (taxid 573)
2nd_MER1	k141_476963	multidrug__ompR	Azoarcus sp. KH32C (taxid 748247)
2nd_MER1	k141_605066	aminoglycoside__aadA	Pseudomonas aeruginosa (taxid 287)
2nd_MER1	k141_63362	colistin__MCR-5	Thauera sp. K11 (taxid 2005884)
2nd_MER1	k141_642900	aminoglycoside__aph(6)-I	root (taxid 1)
2nd_MER1	k141_711486	bacitracin__bacA	Acidovorax sp. KKS102 (taxid 358220)
2nd_MER1	k141_715189	bacitracin__bacA	Thauera sp. MZ1T (taxid 85643)
2nd_MER1	k141_840882	aminoglycoside__aadA	Pseudomonadales (taxid 72274)
2nd_MER1	k141_86393	beta-lactam__class A beta-lactamase	Pseudomonas aeruginosa (taxid 287)
2nd_MER1	k141_891295	beta-lactam__OXA-119	Enterobacterales (taxid 91347)
2nd_MER1	k141_901275	beta-lactam__OXA-17	Pseudomonas aeruginosa (taxid 287)
2nd_MER1	k141_968036	bacitracin__bacA	Thauera sp. MZ1T (taxid 85643)
2nd_MER1	k141_972939	sulfonamide__sul2	Bacteria (taxid 2)
2nd_MER1	k141_973602	aminoglycoside__aac(6')-I	Comamonas kerstersii (taxid 225992)
2nd_MER1	k141_98981	macrolide-lincosamide-streptogramin__ermF	Bacteroides fragilis (taxid 817)
2nd_MER2	k141_1015016	bacitracin__bacA	Burkholderiales bacterium JOSHI_001 (taxid 864051)
2nd_MER2	k141_1024230	trimethoprim__dfrA14	Gammaproteobacteria (taxid 1236)
2nd_MER2	k141_1033705	beta-lactam__OXA-53	Aeromonas caviae (taxid 648)
2nd_MER2	k141_110614	beta-lactam__AER-1	Pseudomonas putida HB3267 (taxid 1215088)
2nd_MER2	k141_1125617	macrolide-lincosamide-streptogramin__ereB	Enterobacterales (taxid 91347)
2nd_MER2	k141_1151807	aminoglycoside__ant(2'')-I	Gammaproteobacteria (taxid 1236)
2nd_MER2	k141_1240092	beta-lactam__CMY-1	Klebsiella pneumoniae (taxid 573)
2nd_MER2	k141_1317177	aminoglycoside__aac(6')-I	Comamonas kerstersii (taxid 225992)
2nd_MER2	k141_1361309	beta-lactam__class A beta-lactamase	Yangia pacifica (taxid 311180)
2nd_MER2	k141_1396383	aminoglycoside__aadA	Pseudomonas aeruginosa (taxid 287)
2nd_MER2	k141_1418097	trimethoprim__dfrA16	Proteobacteria (taxid 1224)
2nd_MER2	k141_1459010	macrolide-lincosamide-streptogramin__lnuB	Turicibacter sp. H121 (taxid 1712675)
2nd_MER2	k141_1460647	multidrug__mexD	Pseudomonas (taxid 286)
2nd_MER2	k141_1466991	macrolide-lincosamide-streptogramin__ereA	Proteobacteria (taxid 1224)
2nd_MER2	k141_15693	bacitracin__bacA	Ralstonia pickettii 12D (taxid 428406)
2nd_MER2	k141_1574621	bacitracin__bacA	Thauera sp. MZ1T (taxid 85643)
2nd_MER2	k141_1596273	beta-lactam__VEB-3	Gammaproteobacteria (taxid 1236)
2nd_MER2	k141_1643207	tetracycline__tetX	Bacteroidetes (taxid 976)
2nd_MER2	k141_1649583	beta-lactam__OXA-47	Comamonas kerstersii (taxid 225992)
2nd_MER2	k141_1649583	chloramphenicol__catB	Comamonas kerstersii (taxid 225992)
2nd_MER2	k141_1674497	multidrug__ompR	Thauera sp. MZ1T (taxid 85643)
2nd_MER2	k141_1676056	chloramphenicol__floR	Rhodobacter sp. LPB0142 (taxid 1850250)
2nd_MER2	k141_1746515	bacitracin__bacA	Ramlibacter tataouinensis TTB310 (taxid 365046)
2nd_MER2	k141_1750277	sulfonamide__sul2	Bacteria (taxid 2)
2nd_MER2	k141_1761890	tetracycline__tetA	Sulfuriferula plumbiphila (taxid 171865)
2nd_MER2	k141_1775559	multidrug__ompR	Thauera sp. MZ1T (taxid 85643)
2nd_MER2	k141_324523	bacitracin__bacA	Cupriavidus pauculus (taxid 82633)
2nd_MER2	k141_383805	bacitracin__bacA	Burkholderiales (taxid 80840)
2nd_MER2	k141_464644	aminoglycoside__aac(6')-II	Candidatus Accumulibacter phosphatis clade IIA str. UW-1 (taxid 522306)
2nd_MER2	k141_522946	multidrug__ompR	Azoarcus sp. KH32C (taxid 748247)
2nd_MER2	k141_53140	bacitracin__bacA	Thiobacillus denitrificans ATCC 25259 (taxid 292415)
2nd_MER2	k141_583848	multidrug__multidrug_ABC_transporter	Achromobacter (taxid 222)
2nd_MER2	k141_586314	beta-lactam__GES-13	Pseudomonas aeruginosa (taxid 287)
2nd_MER2	k141_617108	bacitracin__bacA	Alicycliphilus denitrificans BC (taxid 596153)
2nd_MER2	k141_645191	tetracycline__tetA	Proteobacteria (taxid 1224)
2nd_MER2	k141_65636	macrolide-lincosamide-streptogramin__ermF	Bacteroides fragilis (taxid 817)
2nd_MER2	k141_663643	bacitracin__bacA	Acidovorax sp. JS42 (taxid 232721)
2nd_MER2	k141_687832	tetracycline__tetG	Rhodobacteraceae (taxid 31989)
2nd_MER2	k141_691566	macrolide-lincosamide-streptogramin__ermF	Salinivirga cyanobacteriivorans (taxid 1307839)
2nd_MER2	k141_708720	multidrug__multidrug_ABC_transporter	Achromobacter (taxid 222)
2nd_MER2	k141_712403	macrolide-lincosamide-streptogramin__ereA	Enterobacteriaceae (taxid 543)
2nd_MER2	k141_73093	bacitracin__bacA	Ramlibacter tataouinensis TTB310 (taxid 365046)
2nd_MER2	k141_73881	colistin__MCR-5	Thauera sp. K11 (taxid 2005884)
2nd_MER2	k141_777870	rifamycin__ADP-ribosylating transferase_arr	Proteobacteria (taxid 1224)
2nd_MER2	k141_783510	beta-lactam__OXA-10	Pseudomonas aeruginosa (taxid 287)
2nd_MER2	k141_79443	beta-lactam__PER-1	Acinetobacter (taxid 469)
2nd_MER2	k141_836409	bacitracin__bacA	Polynucleobacter necessarius STIR1 (taxid 452638)
2nd_MER2	k141_887072	beta-lactam__class A beta-lactamase	Pseudomonas aeruginosa (taxid 287)
2nd_MER2	k141_900448	aminoglycoside__aph(6)-I	Phaeobacter inhibens (taxid 221822)
2nd_MER2	k141_900448	aminoglycoside__aph(3'')-I	Phaeobacter inhibens (taxid 221822)
2nd_MER2	k141_918596	aminoglycoside__aac(6')-II	Klebsiella pneumoniae (taxid 573)
2nd_MER2	k141_918596	beta-lactam__OXA-21	Klebsiella pneumoniae (taxid 573)
2nd_MER2	k141_918632	aminoglycoside__aadA	Azoarcus sp. DN11 (taxid 356837)
2nd_MER2	k141_936949	aminoglycoside__aadA	Methylomonas methanica MC09 (taxid 857087)
2nd_MER2	k141_952128	aminoglycoside__aadA	Enterobacteriaceae (taxid 543)
2nd_MER2	k141_965352	multidrug__emrE	unclassified (taxid 0)
2nd_MER3	k141_1007723	beta-lactam__PER-1	Acinetobacter (taxid 469)
2nd_MER3	k141_1037715	sulfonamide__sul2	Diaphorobacter polyhydroxybutyrativorans (taxid 1546149)
2nd_MER3	k141_1100109	aminoglycoside__aac(6')-I	Comamonas kerstersii (taxid 225992)
2nd_MER3	k141_1117495	colistin__MCR-5	Thauera sp. K11 (taxid 2005884)
2nd_MER3	k141_1143417	macrolide-lincosamide-streptogramin__ereB	Enterobacterales (taxid 91347)
2nd_MER3	k141_1153018	trimethoprim__dfrA16	Proteobacteria (taxid 1224)
2nd_MER3	k141_1222827	bacitracin__bacA	Polynucleobacter necessarius STIR1 (taxid 452638)
2nd_MER3	k141_1248436	beta-lactam__OXA-47	Providencia rettgeri (taxid 587)
2nd_MER3	k141_1304534	bacitracin__bacA	Comamonadaceae (taxid 80864)
2nd_MER3	k141_1311309	aminoglycoside__ant(2'')-I	Gammaproteobacteria (taxid 1236)
2nd_MER3	k141_1311309	trimethoprim__dfrA14	Gammaproteobacteria (taxid 1236)
2nd_MER3	k141_1368632	bacitracin__bacA	Comamonadaceae (taxid 80864)
2nd_MER3	k141_1379254	multidrug__ompR	Thauera sp. MZ1T (taxid 85643)
2nd_MER3	k141_1439253	multidrug__mexD	Aromatoleum aromaticum EbN1 (taxid 76114)
2nd_MER3	k141_1463342	beta-lactam__VEB-1	Gammaproteobacteria (taxid 1236)
2nd_MER3	k141_1512673	aminoglycoside__aadA	Pseudomonas aeruginosa (taxid 287)
2nd_MER3	k141_160503	bacitracin__bacA	unclassified (taxid 0)
2nd_MER3	k141_1608696	bacitracin__bacA	Comamonadaceae (taxid 80864)
2nd_MER3	k141_1613690	chloramphenicol__floR	Rhodobacter sp. LPB0142 (taxid 1850250)
2nd_MER3	k141_1645778	bacitracin__bacA	Alicycliphilus denitrificans K601 (taxid 596154)
2nd_MER3	k141_1665547	bacitracin__bacA	Thauera humireducens (taxid 1134435)
2nd_MER3	k141_1700788	bacitracin__bacA	Thauera sp. MZ1T (taxid 85643)
2nd_MER3	k141_1711561	bacitracin__bacA	Thauera sp. MZ1T (taxid 85643)
2nd_MER3	k141_1712792	macrolide-lincosamide-streptogramin__ermF	Bacteroides fragilis (taxid 817)
2nd_MER3	k141_1743112	aminoglycoside__aadA	Pseudomonadales (taxid 72274)
2nd_MER3	k141_1764246	aminoglycoside__aadA	Bacteria (taxid 2)
2nd_MER3	k141_177413	tetracycline__tetA	Rhodobacteraceae (taxid 31989)
2nd_MER3	k141_196752	tetracycline__tetA	Sulfuriferula plumbiphila (taxid 171865)
2nd_MER3	k141_292812	aminoglycoside__aph(6)-I	Phaeobacter inhibens (taxid 221822)
2nd_MER3	k141_352521	chloramphenicol__catB	Comamonas kerstersii (taxid 225992)
2nd_MER3	k141_360676	beta-lactam__AER-1	Pseudomonas putida HB3267 (taxid 1215088)
2nd_MER3	k141_395309	beta-lactam__OXA-10	Pseudomonas aeruginosa (taxid 287)
2nd_MER3	k141_396930	tetracycline__tetX	Bacteroidetes (taxid 976)
2nd_MER3	k141_446262	aminoglycoside__aadA	Ottowia oryzae (taxid 2109914)
2nd_MER3	k141_464678	multidrug__ompR	Thauera sp. MZ1T (taxid 85643)
2nd_MER3	k141_55854	beta-lactam__OXA-3	Aeromonas caviae (taxid 648)
2nd_MER3	k141_576573	multidrug__emrE	unclassified (taxid 0)
2nd_MER3	k141_598811	beta-lactam__class A beta-lactamase	Pseudomonas aeruginosa (taxid 287)
2nd_MER3	k141_646207	beta-lactam__class A beta-lactamase	Yangia pacifica (taxid 311180)
2nd_MER3	k141_652092	beta-lactam__GES-13	Acidovorax sp. T1 (taxid 1858609)
2nd_MER3	k141_656704	bacitracin__bacA	Comamonadaceae (taxid 80864)
2nd_MER3	k141_673876	aminoglycoside__aadA	Enterobacteriaceae (taxid 543)
2nd_MER3	k141_673876	beta-lactam__OXA-119	Enterobacteriaceae (taxid 543)
2nd_MER3	k141_792476	aminoglycoside__aac(6')-II	Klebsiella pneumoniae (taxid 573)
2nd_MER3	k141_792476	beta-lactam__OXA-21	Klebsiella pneumoniae (taxid 573)
2nd_MER3	k141_831173	tetracycline__tetG	Rhodobacteraceae (taxid 31989)
2nd_MER3	k141_860951	bacitracin__bacA	Thauera humireducens (taxid 1134435)
2nd_MER3	k141_864283	aminoglycoside__aac(6')-II	Enterobacteriaceae (taxid 543)
2nd_MER3	k141_864292	aminoglycoside__aadA	Enterobacteriaceae (taxid 543)
2nd_MER3	k141_870287	beta-lactam__CMY-1	Klebsiella pneumoniae (taxid 573)
2nd_MER3	k141_934350	bacitracin__bacA	unclassified (taxid 0)
2nd_MER3	k141_947765	bacitracin__bacA	Acidovorax sp. JS42 (taxid 232721)
2nd_MER3	k141_969429	multidrug__multidrug_ABC_transporter	Achromobacter xylosoxidans (taxid 85698)
3rd_COT1	k141_1109060	tetracycline__tetX	Flavihumibacter sp. SB-02 (taxid 2676868)
3rd_COT1	k141_1152940	bacitracin__bacA	Thiobacillus denitrificans ATCC 25259 (taxid 292415)
3rd_COT1	k141_116266	sulfonamide__sul2	Escherichia coli (taxid 562)
3rd_COT1	k141_1319121	aminoglycoside__aac(6')-II	Klebsiella pneumoniae (taxid 573)
3rd_COT1	k141_1337879	bacitracin__bacA	Comamonadaceae (taxid 80864)
3rd_COT1	k141_1392076	vancomycin__vanR	Rhodococcus sp. MTM3W5.2 (taxid 1805827)
3rd_COT1	k141_1421800	tetracycline__tetA	Proteobacteria (taxid 1224)
3rd_COT1	k141_237166	bacitracin__bacA	Thiobacillus denitrificans ATCC 25259 (taxid 292415)
3rd_COT1	k141_26582	macrolide-lincosamide-streptogramin__ermF	Tamlana sp. UJ94 (taxid 2069432)
3rd_COT1	k141_290003	multidrug__emrE	Gammaproteobacteria (taxid 1236)
3rd_COT1	k141_413334	aminoglycoside__aadA	Pseudomonas aeruginosa (taxid 287)
3rd_COT1	k141_443991	bacitracin__bacA	Polynucleobacter necessarius STIR1 (taxid 452638)
3rd_COT1	k141_484978	aminoglycoside__aadA	Bacteria (taxid 2)
3rd_COT1	k141_55071	aminoglycoside__aadA	Bacteria (taxid 2)
3rd_COT1	k141_593459	beta-lactam__PER-1	Acinetobacter (taxid 469)
3rd_COT1	k141_614615	aminoglycoside__ant(2'')-I	Gammaproteobacteria (taxid 1236)
3rd_COT1	k141_62130	trimethoprim__dfrA16	Proteobacteria (taxid 1224)
3rd_COT1	k141_636676	aminoglycoside__aadA	Pseudomonas aeruginosa (taxid 287)
3rd_COT1	k141_714132	beta-lactam__OXA-47	Salmonella enterica subsp. enterica (taxid 59201)
3rd_COT1	k141_714132	aminoglycoside__aac(6')-II	Salmonella enterica subsp. enterica (taxid 59201)
3rd_COT1	k141_714132	macrolide-lincosamide-streptogramin__ereA	Salmonella enterica subsp. enterica (taxid 59201)
3rd_COT1	k141_717084	macrolide-lincosamide-streptogramin__ereA	Geobacter lovleyi SZ (taxid 398767)
3rd_COT1	k141_721069	aminoglycoside__aph(3'')-I	Phaeobacter inhibens (taxid 221822)
3rd_COT1	k141_721069	aminoglycoside__aph(6)-I	Phaeobacter inhibens (taxid 221822)
3rd_COT1	k141_757917	tetracycline__tetG	Proteobacteria (taxid 1224)
3rd_COT1	k141_816580	bacitracin__bacA	Hydrogenophaga sp. PBL-H3 (taxid 434010)
3rd_COT1	k141_876742	beta-lactam__OXA-21	Proteobacteria (taxid 1224)
3rd_COT1	k141_883859	colistin__MCR-5	Thauera humireducens (taxid 1134435)
3rd_COT1	k141_900933	bacitracin__bacA	Polynucleobacter necessarius (taxid 576610)
3rd_COT1	k141_907731	beta-lactam__VEB-3	Klebsiella pneumoniae JM45 (taxid 1380908)
3rd_COT1	k141_917919	bacitracin__bacA	Thiobacillus denitrificans ATCC 25259 (taxid 292415)
3rd_COT1	k141_924652	aminoglycoside__aadA	Hydrogenophaga crassostreae (taxid 1763535)
3rd_COT1	k141_977703	beta-lactam__GES-5	Lysobacter oculi (taxid 2698682)
3rd_COT2	k141_1072756	macrolide-lincosamide-streptogramin__ereA	Geobacter (taxid 28231)
3rd_COT2	k141_1087850	aminoglycoside__aadA	Pseudomonas aeruginosa (taxid 287)
3rd_COT2	k141_1189368	bacitracin__bacA	Thiobacillus denitrificans ATCC 25259 (taxid 292415)
3rd_COT2	k141_1226778	macrolide-lincosamide-streptogramin__ermF	Tamlana sp. UJ94 (taxid 2069432)
3rd_COT2	k141_1272670	bacitracin__bacA	Polynucleobacter necessarius STIR1 (taxid 452638)
3rd_COT2	k141_1309318	tetracycline__tetX	Bacteroidetes (taxid 976)
3rd_COT2	k141_1373974	bacitracin__bacA	Thiobacillus denitrificans ATCC 25259 (taxid 292415)
3rd_COT2	k141_1396051	tetracycline__tetA	Proteobacteria (taxid 1224)
3rd_COT2	k141_1416138	colistin__MCR-5	Thauera humireducens (taxid 1134435)
3rd_COT2	k141_1429821	aminoglycoside__aadA	Pseudomonas aeruginosa (taxid 287)
3rd_COT2	k141_1432093	beta-lactam__PER-1	Acinetobacter (taxid 469)
3rd_COT2	k141_1453163	aminoglycoside__aph(3'')-I	Gemmobacter sp. HYN0069 (taxid 2169400)
3rd_COT2	k141_1453163	aminoglycoside__aph(6)-I	Gemmobacter sp. HYN0069 (taxid 2169400)
3rd_COT2	k141_149	beta-lactam__VEB-1	Gammaproteobacteria (taxid 1236)
3rd_COT2	k141_1552815	aminoglycoside__aadA	Bacteria (taxid 2)
3rd_COT2	k141_1553577	sulfonamide__sul2	Bacteroidetes (taxid 976)
3rd_COT2	k141_18485	aminoglycoside__ant(2'')-I	Gammaproteobacteria (taxid 1236)
3rd_COT2	k141_185848	aminoglycoside__aac(6')-II	Klebsiella pneumoniae (taxid 573)
3rd_COT2	k141_185848	beta-lactam__OXA-21	Klebsiella pneumoniae (taxid 573)
3rd_COT2	k141_41114	multidrug__emrE	unclassified (taxid 0)
3rd_COT2	k141_427153	chloramphenicol__floR	Rhodobacter sp. LPB0142 (taxid 1850250)
3rd_COT2	k141_498950	beta-lactam__OXA-47	Salmonella enterica subsp. enterica (taxid 59201)
3rd_COT2	k141_498950	aminoglycoside__aac(6')-II	Salmonella enterica subsp. enterica (taxid 59201)
3rd_COT2	k141_498950	macrolide-lincosamide-streptogramin__ereA	Salmonella enterica subsp. enterica (taxid 59201)
3rd_COT2	k141_502514	aminoglycoside__aadA	Enterobacteriaceae (taxid 543)
3rd_COT2	k141_549161	bacitracin__bacA	Polynucleobacter necessarius (taxid 576610)
3rd_COT2	k141_553036	tetracycline__tetG	Gammaproteobacteria (taxid 1236)
3rd_COT2	k141_553036	chloramphenicol__floR	Gammaproteobacteria (taxid 1236)
3rd_COT2	k141_6704	bacitracin__bacA	Thiobacillus denitrificans ATCC 25259 (taxid 292415)
3rd_COT2	k141_677305	bacitracin__bacA	Comamonadaceae (taxid 80864)
3rd_COT2	k141_713746	aminoglycoside__aadA	root (taxid 1)
3rd_COT2	k141_742410	bacitracin__bacA	Variovorax sp. PMC12 (taxid 2126319)
3rd_COT2	k141_879942	beta-lactam__GES-5	Lysobacter oculi (taxid 2698682)
3rd_COT2	k141_895695	trimethoprim__dfrA16	Thioalkalivibrio sp. K90mix (taxid 396595)
3rd_COT2	k141_933992	bacitracin__bacA	Limnohabitans sp. 63ED37-2 (taxid 1678128)
3rd_COT2	k141_959437	bacitracin__bacA	Thauera sp. MZ1T (taxid 85643)
3rd_COT3	k141_1078926	aminoglycoside__ant(3'')-Ih-aac(6')-IId	Pseudomonas aeruginosa (taxid 287)
3rd_COT3	k141_126692	beta-lactam__OXA-47	Salmonella enterica subsp. enterica (taxid 59201)
3rd_COT3	k141_126692	aminoglycoside__aac(6')-II	Salmonella enterica subsp. enterica (taxid 59201)
3rd_COT3	k141_126692	macrolide-lincosamide-streptogramin__ereA	Salmonella enterica subsp. enterica (taxid 59201)
3rd_COT3	k141_1325195	tetracycline__tetA	Enterobacterales (taxid 91347)
3rd_COT3	k141_1379067	bacitracin__bacA	Polynucleobacter necessarius STIR1 (taxid 452638)
3rd_COT3	k141_1464218	bacitracin__bacA	Azoarcus sp. CIB (taxid 198107)
3rd_COT3	k141_1517811	unclassified__cAMP-regulatory protein	Aeromonas veronii (taxid 654)
3rd_COT3	k141_168329	trimethoprim__dfrA16	Proteobacteria (taxid 1224)
3rd_COT3	k141_183558	beta-lactam__PER-1	Acinetobacter (taxid 469)
3rd_COT3	k141_229727	beta-lactam__VEB-3	Klebsiella pneumoniae JM45 (taxid 1380908)
3rd_COT3	k141_247518	aminoglycoside__aph(6)-I	Bacteria (taxid 2)
3rd_COT3	k141_338664	aminoglycoside__aadA	Enterobacteriaceae (taxid 543)
3rd_COT3	k141_355555	colistin__MCR-5	Thauera sp. K11 (taxid 2005884)
3rd_COT3	k141_395797	aminoglycoside__aadA	Enterobacteriaceae (taxid 543)
3rd_COT3	k141_395797	beta-lactam__OXA-21	Enterobacteriaceae (taxid 543)
3rd_COT3	k141_447060	bacitracin__bacA	Polynucleobacter necessarius (taxid 576610)
3rd_COT3	k141_447277	multidrug__emrE	Acidovorax carolinensis (taxid 553814)
3rd_COT3	k141_461287	tetracycline__tetX	Cytophagales (taxid 768507)
3rd_COT3	k141_530103	bacitracin__bacA	Thiobacillus denitrificans ATCC 25259 (taxid 292415)
3rd_COT3	k141_579378	aminoglycoside__aadA	Pseudomonas aeruginosa (taxid 287)
3rd_COT3	k141_638913	chloramphenicol__floR	Rhodobacter sp. LPB0142 (taxid 1850250)
3rd_COT3	k141_654717	aminoglycoside__aadA	Bacteria (taxid 2)
3rd_COT3	k141_706263	aminoglycoside__ant(2'')-I	Gammaproteobacteria (taxid 1236)
3rd_COT3	k141_728246	beta-lactam__GES-5	Lysobacter oculi (taxid 2698682)
3rd_COT3	k141_729585	bacitracin__bacA	Limnohabitans sp. 63ED37-2 (taxid 1678128)
3rd_COT3	k141_800459	bacitracin__bacA	Thiobacillus denitrificans ATCC 25259 (taxid 292415)
3rd_COT3	k141_803397	bacitracin__bacA	Thiobacillus denitrificans ATCC 25259 (taxid 292415)
3rd_COT3	k141_812870	trimethoprim__dfrA7	Escherichia coli (taxid 562)
3rd_COT3	k141_919752	tetracycline__tetG	Proteobacteria (taxid 1224)
3rd_COT3	k141_919752	chloramphenicol__floR	Proteobacteria (taxid 1224)
3rd_COT3	k141_964883	sulfonamide__sul2	Escherichia coli (taxid 562)
AAT-1a	k141_1027372	sulfonamide__sul3	Victivallales bacterium CCUG 44730 (taxid 2094242)
AAT-1a	k141_1052060	beta-lactam__CMY-4	Escherichia coli (taxid 562)
AAT-1a	k141_1076503	bacitracin__bacA	Thauera humireducens (taxid 1134435)
AAT-1a	k141_1131554	sulfonamide__sul2	Bacteria (taxid 2)
AAT-1a	k141_1173688	multidrug__ompR	Thauera sp. MZ1T (taxid 85643)
AAT-1a	k141_1215035	beta-lactam__CMY-1	Klebsiella pneumoniae (taxid 573)
AAT-1a	k141_1215249	beta-lactam__PER-1	Acinetobacter (taxid 469)
AAT-1a	k141_1270634	chloramphenicol__floR	Rhodobacter sp. LPB0142 (taxid 1850250)
AAT-1a	k141_1282168	colistin__MCR-5	Thauera humireducens (taxid 1134435)
AAT-1a	k141_1303309	macrolide-lincosamide-streptogramin__ermF	Bacteroides fragilis (taxid 817)
AAT-1a	k141_1308623	aminoglycoside__aadA	Pseudomonas aeruginosa (taxid 287)
AAT-1a	k141_1333172	aminoglycoside__aadA	Acidithiobacillus ferrooxidans (taxid 920)
AAT-1a	k141_1397323	trimethoprim__dfrA16	Proteobacteria (taxid 1224)
AAT-1a	k141_1419913	tetracycline__tetA	Bacteria (taxid 2)
AAT-1a	k141_1460611	aminoglycoside__aac(6')-II	Enterobacteriaceae (taxid 543)
AAT-1a	k141_1632685	beta-lactam__OXA-10	Azotobacter salinestris (taxid 69964)
AAT-1a	k141_1632685	chloramphenicol__cmlA	Azotobacter salinestris (taxid 69964)
AAT-1a	k141_1632685	rifamycin__ADP-ribosylating transferase_arr	Azotobacter salinestris (taxid 69964)
AAT-1a	k141_1676048	sulfonamide__sul1	Gammaproteobacteria (taxid 1236)
AAT-1a	k141_1676362	macrolide-lincosamide-streptogramin__ereA	Geobacter lovleyi SZ (taxid 398767)
AAT-1a	k141_1704575	beta-lactam__OXA-46	unclassified (taxid 0)
AAT-1a	k141_1713240	beta-lactam__AER-1	Pseudomonas putida HB3267 (taxid 1215088)
AAT-1a	k141_1772153	chloramphenicol__catB	Gammaproteobacteria (taxid 1236)
AAT-1a	k141_1772700	chloramphenicol__floR	Gammaproteobacteria (taxid 1236)
AAT-1a	k141_1772700	tetracycline__tetG	Gammaproteobacteria (taxid 1236)
AAT-1a	k141_1779694	aminoglycoside__aadA	Enterobacteriaceae (taxid 543)
AAT-1a	k141_1807484	aminoglycoside__aph(3')-I	Acinetobacter sp. WCHAc010034 (taxid 1879049)
AAT-1a	k141_1909110	beta-lactam__class A beta-lactamase	Pseudomonas aeruginosa (taxid 287)
AAT-1a	k141_1934781	aminoglycoside__aac(6')-I	Comamonas kerstersii (taxid 225992)
AAT-1a	k141_1991982	bacitracin__bacA	Betaproteobacteria (taxid 28216)
AAT-1a	k141_201499	multidrug__ompR	Thauera humireducens (taxid 1134435)
AAT-1a	k141_2113274	multidrug__ompR	Thauera humireducens (taxid 1134435)
AAT-1a	k141_2114621	bacitracin__bacA	Thauera sp. MZ1T (taxid 85643)
AAT-1a	k141_2120904	beta-lactam__OXA-1	Proteobacteria (taxid 1224)
AAT-1a	k141_2126297	aminoglycoside__aph(6)-I	Aromatoleum aromaticum EbN1 (taxid 76114)
AAT-1a	k141_2126297	aminoglycoside__aph(3'')-I	Aromatoleum aromaticum EbN1 (taxid 76114)
AAT-1a	k141_2129297	aminoglycoside__aph(3')-I	root (taxid 1)
AAT-1a	k141_2150599	tetracycline__tetM	Enterococcus sp. HSIEG1 (taxid 1316414)
AAT-1a	k141_2178102	bacitracin__bacA	Thauera sp. K11 (taxid 2005884)
AAT-1a	k141_2200529	aminoglycoside__aadA	Geobacter lovleyi SZ (taxid 398767)
AAT-1a	k141_2216889	beta-lactam__OXA-21	Klebsiella pneumoniae (taxid 573)
AAT-1a	k141_2216889	aminoglycoside__aac(6')-II	Klebsiella pneumoniae (taxid 573)
AAT-1a	k141_2240796	chloramphenicol__catB	Proteobacteria (taxid 1224)
AAT-1a	k141_372594	aminoglycoside__aadE	Bacteria (taxid 2)
AAT-1a	k141_388020	beta-lactam__OXA-119	Enterobacterales (taxid 91347)
AAT-1a	k141_526236	tetracycline__tetA	Paracoccus aminovorans (taxid 34004)
AAT-1a	k141_552714	bacitracin__bacA	Thauera humireducens (taxid 1134435)
AAT-1a	k141_574700	sulfonamide__sul3	Marinomonas mediterranea MMB-1 (taxid 717774)
AAT-1a	k141_645756	beta-lactam__NDM-2	Gammaproteobacteria (taxid 1236)
AAT-1a	k141_692855	trimethoprim__dfrA14	Gammaproteobacteria (taxid 1236)
AAT-1a	k141_692855	aminoglycoside__ant(2'')-I	Gammaproteobacteria (taxid 1236)
AAT-1a	k141_692855	beta-lactam__VEB-3	Gammaproteobacteria (taxid 1236)
AAT-1a	k141_714090	bacitracin__bacA	Proteobacteria (taxid 1224)
AAT-1a	k141_737427	aminoglycoside__aadA	Pseudomonadales (taxid 72274)
AAT-1a	k141_737427	macrolide-lincosamide-streptogramin__ereA	Pseudomonadales (taxid 72274)
AAT-1a	k141_754739	beta-lactam__GES-13	Pseudomonas aeruginosa (taxid 287)
AAT-1a	k141_853465	bacitracin__bacA	Acidovorax sp. JS42 (taxid 232721)
AAT-1a	k141_946918	tetracycline__tetX	Flavobacteriaceae (taxid 49546)
AAT-1a	k141_959265	beta-lactam__OXA-13	Pseudomonas aeruginosa (taxid 287)
AAT-1a	k141_964281	tetracycline__tet36	Chryseobacterium sp. POL2 (taxid 2713414)
AAT-1b	k141_1004070	tetracycline__tetG	Proteobacteria (taxid 1224)
AAT-1b	k141_1078203	macrolide-lincosamide-streptogramin__macA	Thauera humireducens (taxid 1134435)
AAT-1b	k141_1080371	multidrug__ompR	Thauera humireducens (taxid 1134435)
AAT-1b	k141_1084467	aminoglycoside__aac(6')-I	Enterobacteriaceae (taxid 543)
AAT-1b	k141_1106360	aminoglycoside__ant(9)-I	Firmicutes (taxid 1239)
AAT-1b	k141_1132180	chloramphenicol__floR	Gammaproteobacteria (taxid 1236)
AAT-1b	k141_1142758	beta-lactam__CMY-1	Klebsiella pneumoniae (taxid 573)
AAT-1b	k141_1148307	multidrug__ompR	Thauera humireducens (taxid 1134435)
AAT-1b	k141_1177969	macrolide-lincosamide-streptogramin__ermF	Bacteroides fragilis (taxid 817)
AAT-1b	k141_1223452	beta-lactam__PER-1	Acinetobacter (taxid 469)
AAT-1b	k141_1325364	trimethoprim__dfrA16	Proteobacteria (taxid 1224)
AAT-1b	k141_1346717	aminoglycoside__aadA	Pseudomonas aeruginosa (taxid 287)
AAT-1b	k141_1346987	macrolide-lincosamide-streptogramin__mefA	Lachnospiraceae (taxid 186803)
AAT-1b	k141_1361145	tetracycline__tetA	Enterobacteriaceae (taxid 543)
AAT-1b	k141_1400846	aminoglycoside__aadA	Pseudomonadales (taxid 72274)
AAT-1b	k141_1410590	chloramphenicol__catB	Gammaproteobacteria (taxid 1236)
AAT-1b	k141_1483428	bacitracin__bacA	Alicycliphilus denitrificans BC (taxid 596153)
AAT-1b	k141_1485958	macrolide-lincosamide-streptogramin__ermB	Lactobacillales (taxid 186826)
AAT-1b	k141_1487624	tetracycline__tet36	Chryseobacterium sp. POL2 (taxid 2713414)
AAT-1b	k141_1500423	multidrug__ompR	Thauera sp. MZ1T (taxid 85643)
AAT-1b	k141_1532298	beta-lactam__class A beta-lactamase	Pseudomonas aeruginosa (taxid 287)
AAT-1b	k141_1556730	macrolide-lincosamide-streptogramin__macA	Thauera humireducens (taxid 1134435)
AAT-1b	k141_1721692	sulfonamide__sul2	Bacteria (taxid 2)
AAT-1b	k141_174214	aminoglycoside__aadA	uncultured bacterium (taxid 77133)
AAT-1b	k141_1754833	trimethoprim__dfrA14	Gammaproteobacteria (taxid 1236)
AAT-1b	k141_1754833	aminoglycoside__ant(2'')-I	Gammaproteobacteria (taxid 1236)
AAT-1b	k141_1756229	bacitracin__bacA	Cupriavidus pauculus (taxid 82633)
AAT-1b	k141_1760242	bacitracin__bacA	Thauera humireducens (taxid 1134435)
AAT-1b	k141_1806433	multidrug__marR	Acinetobacter (taxid 469)
AAT-1b	k141_1821872	tetracycline__tetM	Enterococcus sp. HSIEG1 (taxid 1316414)
AAT-1b	k141_1906118	beta-lactam__OXA-47	Providencia rettgeri (taxid 587)
AAT-1b	k141_1956301	aminoglycoside__aac(6')-I	Bacteria (taxid 2)
AAT-1b	k141_2089715	aminoglycoside__aph(3')-I	root (taxid 1)
AAT-1b	k141_2101322	tetracycline__tetX	Bacteroidetes (taxid 976)
AAT-1b	k141_2142629	aminoglycoside__aph(3')-I	Gammaproteobacteria (taxid 1236)
AAT-1b	k141_232528	beta-lactam__OXA-1	Proteobacteria (taxid 1224)
AAT-1b	k141_260885	rifamycin__ADP-ribosylating transferase_arr	Gammaproteobacteria (taxid 1236)
AAT-1b	k141_260885	chloramphenicol__cmlA	Gammaproteobacteria (taxid 1236)
AAT-1b	k141_260885	beta-lactam__OXA-10	Gammaproteobacteria (taxid 1236)
AAT-1b	k141_274792	aminoglycoside__aadE	Bacilli (taxid 91061)
AAT-1b	k141_338179	bacitracin__bacA	Pseudomonas citronellolis (taxid 53408)
AAT-1b	k141_343220	colistin__MCR-5	Thauera humireducens (taxid 1134435)
AAT-1b	k141_349312	beta-lactam__VEB-3	Gammaproteobacteria (taxid 1236)
AAT-1b	k141_460760	bacitracin__bacA	Acidovorax ebreus TPSY (taxid 535289)
AAT-1b	k141_480707	aminoglycoside__aac(6')-II	Geobacter lovleyi SZ (taxid 398767)
AAT-1b	k141_480707	macrolide-lincosamide-streptogramin__ereA	Geobacter lovleyi SZ (taxid 398767)
AAT-1b	k141_494573	aminoglycoside__aph(6)-I	Gammaproteobacteria (taxid 1236)
AAT-1b	k141_516103	chloramphenicol__floR	Rhodobacter sp. LPB0142 (taxid 1850250)
AAT-1b	k141_556186	aminoglycoside__aph(6)-I	Aromatoleum aromaticum EbN1 (taxid 76114)
AAT-1b	k141_556186	aminoglycoside__aph(3'')-I	Aromatoleum aromaticum EbN1 (taxid 76114)
AAT-1b	k141_640954	sulfonamide__sul3	Marinomonas mediterranea MMB-1 (taxid 717774)
AAT-1b	k141_660321	tetracycline__tet32	Firmicutes (taxid 1239)
AAT-1b	k141_688964	sulfonamide__sul1	Bacteria (taxid 2)
AAT-1b	k141_744291	sulfonamide__sul3	Victivallales bacterium CCUG 44730 (taxid 2094242)
AAT-1b	k141_754289	macrolide-lincosamide-streptogramin__ereA	Geobacter lovleyi SZ (taxid 398767)
AAT-1b	k141_763504	bacitracin__bacA	Thauera humireducens (taxid 1134435)
AAT-1b	k141_818148	aminoglycoside__aadA	Enterobacteriaceae (taxid 543)
AAT-1b	k141_818148	beta-lactam__OXA-119	Enterobacteriaceae (taxid 543)
AAT-1b	k141_832576	aminoglycoside__aadE	Gammaproteobacteria (taxid 1236)
AAT-1b	k141_876517	beta-lactam__GES-13	Pseudomonas aeruginosa (taxid 287)
AAT-1b	k141_879477	bacitracin__bacA	Thauera sp. MZ1T (taxid 85643)
AAT-1b	k141_892989	chloramphenicol__catB	Comamonas kerstersii (taxid 225992)
AAT-1b	k141_97542	beta-lactam__OXA-21	Klebsiella pneumoniae (taxid 573)
AAT-1b	k141_97542	aminoglycoside__aac(6')-II	Klebsiella pneumoniae (taxid 573)
AAT-1c	k141_1007725	macrolide-lincosamide-streptogramin__ereA	Geobacter lovleyi SZ (taxid 398767)
AAT-1c	k141_1064564	bacitracin__bacA	Acidovorax sp. JS42 (taxid 232721)
AAT-1c	k141_112180	beta-lactam__VEB-3	Klebsiella pneumoniae JM45 (taxid 1380908)
AAT-1c	k141_1138929	trimethoprim__dfrA14	Gammaproteobacteria (taxid 1236)
AAT-1c	k141_1138976	aminoglycoside__aac(6')-II	Enterobacteriaceae (taxid 543)
AAT-1c	k141_1155807	sulfonamide__sul1	Bacteria (taxid 2)
AAT-1c	k141_1166218	beta-lactam__CMY-1	Klebsiella pneumoniae (taxid 573)
AAT-1c	k141_1201857	tetracycline__tet32	Firmicutes (taxid 1239)
AAT-1c	k141_1218132	tetracycline__tetM	Enterococcus sp. HSIEG1 (taxid 1316414)
AAT-1c	k141_1258262	macrolide-lincosamide-streptogramin__macA	Thauera humireducens (taxid 1134435)
AAT-1c	k141_1304084	aminoglycoside__aadA	Pseudomonas aeruginosa (taxid 287)
AAT-1c	k141_1358831	aminoglycoside__aadA	Bacteria (taxid 2)
AAT-1c	k141_1377902	bacitracin__bacA	Pseudomonas citronellolis (taxid 53408)
AAT-1c	k141_1394514	tetracycline__tetX	Chryseobacterium sp. POL2 (taxid 2713414)
AAT-1c	k141_1423198	bacitracin__bacA	Thauera sp. MZ1T (taxid 85643)
AAT-1c	k141_1432478	aminoglycoside__aadA	Acidithiobacillus ferrooxidans (taxid 920)
AAT-1c	k141_1501592	macrolide-lincosamide-streptogramin__ermF	Flavobacteriaceae (taxid 49546)
AAT-1c	k141_1528833	macrolide-lincosamide-streptogramin__macA	Thauera humireducens (taxid 1134435)
AAT-1c	k141_1585683	aminoglycoside__aac(6')-II	Klebsiella pneumoniae (taxid 573)
AAT-1c	k141_1585683	beta-lactam__OXA-21	Klebsiella pneumoniae (taxid 573)
AAT-1c	k141_1590371	multidrug__ompR	Thauera sp. MZ1T (taxid 85643)
AAT-1c	k141_1595874	macrolide-lincosamide-streptogramin__ereB	Enterobacterales (taxid 91347)
AAT-1c	k141_1632832	sulfonamide__sul3	Victivallales bacterium CCUG 44730 (taxid 2094242)
AAT-1c	k141_1691894	aminoglycoside__aph(3'')-I	Gammaproteobacteria (taxid 1236)
AAT-1c	k141_1691894	aminoglycoside__aph(6)-I	Gammaproteobacteria (taxid 1236)
AAT-1c	k141_1693111	chloramphenicol__floR	Gammaproteobacteria (taxid 1236)
AAT-1c	k141_1693111	tetracycline__tetG	Gammaproteobacteria (taxid 1236)
AAT-1c	k141_1712097	macrolide-lincosamide-streptogramin__ermF	Ornithobacterium rhinotracheale (taxid 28251)
AAT-1c	k141_1750577	macrolide-lincosamide-streptogramin__ereA	Proteobacteria (taxid 1224)
AAT-1c	k141_1787193	multidrug__ompR	Thauera humireducens (taxid 1134435)
AAT-1c	k141_1800887	tetracycline__tet36	Chryseobacterium sp. POL2 (taxid 2713414)
AAT-1c	k141_1814433	multidrug__ompR	Bosea sp. AS-1 (taxid 2015316)
AAT-1c	k141_1854050	beta-lactam__class A beta-lactamase	Pseudomonas aeruginosa (taxid 287)
AAT-1c	k141_1855643	macrolide-lincosamide-streptogramin__ermB	Staphylococcaceae (taxid 90964)
AAT-1c	k141_1885784	aminoglycoside__aadA	Salmonella enterica subsp. enterica (taxid 59201)
AAT-1c	k141_1886889	beta-lactam__NDM-4	Acinetobacter pittii (taxid 48296)
AAT-1c	k141_2064754	sulfonamide__sul2	Bacteria (taxid 2)
AAT-1c	k141_2076184	macrolide-lincosamide-streptogramin__mefA	Streptococcus suis (taxid 1307)
AAT-1c	k141_2101379	chloramphenicol__catB	Comamonas kerstersii (taxid 225992)
AAT-1c	k141_2101379	beta-lactam__OXA-1	Comamonas kerstersii (taxid 225992)
AAT-1c	k141_2130631	beta-lactam__OXA-119	Enterobacteriaceae (taxid 543)
AAT-1c	k141_2130631	aminoglycoside__aadA	Enterobacteriaceae (taxid 543)
AAT-1c	k141_2255484	trimethoprim__dfrA16	Proteobacteria (taxid 1224)
AAT-1c	k141_250398	aminoglycoside__aph(3')-I	Gammaproteobacteria (taxid 1236)
AAT-1c	k141_323210	chloramphenicol__floR	Rhodobacter sp. LPB0142 (taxid 1850250)
AAT-1c	k141_389405	aminoglycoside__aadA	Bacteria (taxid 2)
AAT-1c	k141_44085	colistin__MCR-5	Thauera humireducens (taxid 1134435)
AAT-1c	k141_499444	sulfonamide__sul3	Marinomonas mediterranea MMB-1 (taxid 717774)
AAT-1c	k141_665492	tetracycline__tetA	Proteobacteria (taxid 1224)
AAT-1c	k141_674543	rifamycin__ADP-ribosylating transferase_arr	Gammaproteobacteria (taxid 1236)
AAT-1c	k141_674543	chloramphenicol__cmlA	Gammaproteobacteria (taxid 1236)
AAT-1c	k141_674543	beta-lactam__OXA-10	Gammaproteobacteria (taxid 1236)
AAT-1c	k141_6829	bacitracin__bacA	Alicycliphilus denitrificans BC (taxid 596153)
AAT-1c	k141_717645	tetracycline__tetA	Bacteria (taxid 2)
AAT-1c	k141_723371	beta-lactam__GES-13	Pseudomonas aeruginosa (taxid 287)
AAT-1c	k141_735144	beta-lactam__OXA-47	Gammaproteobacteria (taxid 1236)
AAT-1c	k141_795751	aminoglycoside__aadE	Lachnospiraceae bacterium KGMB03038 (taxid 2594789)
AAT-1c	k141_803957	beta-lactam__PER-1	Acinetobacter (taxid 469)
AAT-1c	k141_856583	chloramphenicol__catB	Gammaproteobacteria (taxid 1236)
AAT-1c	k141_899733	bacitracin__bacA	Thauera humireducens (taxid 1134435)
AAT-2a	k141_1008881	rifamycin__ADP-ribosylating transferase_arr	Gammaproteobacteria (taxid 1236)
AAT-2a	k141_1008881	chloramphenicol__cmlA	Gammaproteobacteria (taxid 1236)
AAT-2a	k141_1008881	beta-lactam__OXA-10	Gammaproteobacteria (taxid 1236)
AAT-2a	k141_1051496	beta-lactam__NDM-4	Gammaproteobacteria (taxid 1236)
AAT-2a	k141_106399	beta-lactam__VEB-3	Klebsiella pneumoniae JM45 (taxid 1380908)
AAT-2a	k141_1098277	tetracycline__tet32	Firmicutes (taxid 1239)
AAT-2a	k141_1208719	aminoglycoside__aadA	Azoarcus sp. DN11 (taxid 356837)
AAT-2a	k141_1211421	bacitracin__bacA	Thiobacillus denitrificans ATCC 25259 (taxid 292415)
AAT-2a	k141_1248992	multidrug__ompR	Thauera sp. MZ1T (taxid 85643)
AAT-2a	k141_126213	aminoglycoside__aph(3'')-I	Pseudomonas aeruginosa (taxid 287)
AAT-2a	k141_126213	aminoglycoside__aph(6)-I	Pseudomonas aeruginosa (taxid 287)
AAT-2a	k141_130299	multidrug__marR	Acinetobacter (taxid 469)
AAT-2a	k141_133083	colistin__MCR-5	Thauera sp. K11 (taxid 2005884)
AAT-2a	k141_1338979	bacitracin__bacA	Sideroxydans lithotrophicus ES-1 (taxid 580332)
AAT-2a	k141_1347581	sulfonamide__sul1	Klebsiella pneumoniae (taxid 573)
AAT-2a	k141_1347581	beta-lactam__OXA-21	Klebsiella pneumoniae (taxid 573)
AAT-2a	k141_1347581	aminoglycoside__aac(6')-II	Klebsiella pneumoniae (taxid 573)
AAT-2a	k141_1354261	bacitracin__bacA	Variovorax (taxid 34072)
AAT-2a	k141_1416356	bacitracin__bacA	Pseudomonas (taxid 286)
AAT-2a	k141_1460454	bacitracin__bacA	Alicycliphilus denitrificans (taxid 179636)
AAT-2a	k141_1479591	macrolide-lincosamide-streptogramin__ereA	Proteobacteria (taxid 1224)
AAT-2a	k141_150011	sulfonamide__sul3	Victivallales bacterium CCUG 44730 (taxid 2094242)
AAT-2a	k141_1515129	beta-lactam__OXA-205	Acidovorax sp. T1 (taxid 1858609)
AAT-2a	k141_1557498	multidrug__emrE	Candidatus Hamiltonella defensa (Bemisia tabaci) (taxid 672795)
AAT-2a	k141_1590994	tetracycline__tetG	Proteobacteria (taxid 1224)
AAT-2a	k141_1613091	beta-lactam__OXA-5	Pseudomonas aeruginosa (taxid 287)
AAT-2a	k141_1652786	trimethoprim__dfrA14	Gammaproteobacteria (taxid 1236)
AAT-2a	k141_1652786	aminoglycoside__ant(2'')-I	Gammaproteobacteria (taxid 1236)
AAT-2a	k141_1662750	sulfonamide__sul2	Sulfuricurvum kujiense DSM 16994 (taxid 709032)
AAT-2a	k141_1667144	multidrug__mexT	Acinetobacter towneri (taxid 202956)
AAT-2a	k141_17564	beta-lactam__CMY-4	Escherichia coli (taxid 562)
AAT-2a	k141_1765304	tetracycline__tetM	Enterococcus sp. HSIEG1 (taxid 1316414)
AAT-2a	k141_1811708	aminoglycoside__aadA	Bacteria (taxid 2)
AAT-2a	k141_1844792	aminoglycoside__aac(6')-I	Comamonas kerstersii (taxid 225992)
AAT-2a	k141_1903397	aminoglycoside__aac(6')-I	Plesiomonas shigelloides (taxid 703)
AAT-2a	k141_1915239	macrolide-lincosamide-streptogramin__ermB	Clostridiales (taxid 186802)
AAT-2a	k141_1953406	beta-lactam__GES-13	Thauera humireducens (taxid 1134435)
AAT-2a	k141_1965127	chloramphenicol__catB	Pseudomonas aeruginosa (taxid 287)
AAT-2a	k141_198536	macrolide-lincosamide-streptogramin__ereA	Geobacter lovleyi SZ (taxid 398767)
AAT-2a	k141_207103	beta-lactam__OXA-5	Pseudomonas aeruginosa (taxid 287)
AAT-2a	k141_224532	multidrug__ompR	Thauera humireducens (taxid 1134435)
AAT-2a	k141_27613	beta-lactam__AER-1	Pseudomonas putida HB3267 (taxid 1215088)
AAT-2a	k141_278035	tetracycline__tet39	Acinetobacter pittii (taxid 48296)
AAT-2a	k141_286194	bacitracin__bacA	Thauera sp. MZ1T (taxid 85643)
AAT-2a	k141_380736	sulfonamide__sul3	Marinomonas mediterranea MMB-1 (taxid 717774)
AAT-2a	k141_384714	aminoglycoside__aadA	Pseudomonadales (taxid 72274)
AAT-2a	k141_388709	tetracycline__tetX	Flavobacteriaceae (taxid 49546)
AAT-2a	k141_389453	beta-lactam__OXA-9	Gammaproteobacteria (taxid 1236)
AAT-2a	k141_416799	aminoglycoside__aadA	Pseudomonas aeruginosa (taxid 287)
AAT-2a	k141_416832	trimethoprim__dfrA16	Proteobacteria (taxid 1224)
AAT-2a	k141_438846	aminoglycoside__aph(6)-I	root (taxid 1)
AAT-2a	k141_449931	aminoglycoside__aadA	Enterobacteriaceae (taxid 543)
AAT-2a	k141_475737	bacitracin__bacA	Simplicispira suum (taxid 2109915)
AAT-2a	k141_511563	multidrug__ompR	Acinetobacter towneri (taxid 202956)
AAT-2a	k141_518466	bacitracin__bacA	Thauera sp. MZ1T (taxid 85643)
AAT-2a	k141_54797	tetracycline__tet36	Chryseobacterium sp. POL2 (taxid 2713414)
AAT-2a	k141_564632	aminoglycoside__aadE	Lachnospiraceae bacterium KGMB03038 (taxid 2594789)
AAT-2a	k141_574651	multidrug__ompR	Thauera sp. MZ1T (taxid 85643)
AAT-2a	k141_581796	multidrug__ompR	unclassified Acinetobacter (taxid 196816)
AAT-2a	k141_586742	multidrug__adeJ	Acinetobacter (taxid 469)
AAT-2a	k141_659633	bacitracin__bacA	Hydrogenophaga (taxid 47420)
AAT-2a	k141_682271	chloramphenicol__catB	Geobacter lovleyi SZ (taxid 398767)
AAT-2a	k141_694948	aminoglycoside__aph(3')-I	Gammaproteobacteria (taxid 1236)
AAT-2a	k141_694997	multidrug__ompR	Thauera sp. MZ1T (taxid 85643)
AAT-2a	k141_696061	beta-lactam__class A beta-lactamase	Pseudomonas aeruginosa (taxid 287)
AAT-2a	k141_698007	beta-lactam__PER-1	Acinetobacter (taxid 469)
AAT-2a	k141_703741	multidrug__mexD	Aromatoleum aromaticum EbN1 (taxid 76114)
AAT-2a	k141_709516	bacitracin__bacA	Acidovorax ebreus TPSY (taxid 535289)
AAT-2a	k141_731843	bacitracin__bacA	Thauera humireducens (taxid 1134435)
AAT-2a	k141_734176	bacitracin__bacA	Acidovorax sp. RAC01 (taxid 1842533)
AAT-2a	k141_770566	macrolide-lincosamide-streptogramin__ereA	Enterobacteriaceae (taxid 543)
AAT-2a	k141_811372	macrolide-lincosamide-streptogramin__ereB	Enterobacterales (taxid 91347)
AAT-2a	k141_820034	aminoglycoside__aadA	Bacteria (taxid 2)
AAT-2a	k141_83858	macrolide-lincosamide-streptogramin__lnuB	Firmicutes (taxid 1239)
AAT-2a	k141_841042	beta-lactam__OXA-119	Enterobacterales (taxid 91347)
AAT-2a	k141_864172	chloramphenicol__chloramphenicol exporter	Acinetobacter johnsonii (taxid 40214)
AAT-2a	k141_886439	bacitracin__bacA	Thauera sp. MZ1T (taxid 85643)
AAT-2a	k141_899062	aminoglycoside__aph(3')-I	Acinetobacter towneri (taxid 202956)
AAT-2a	k141_899062	chloramphenicol__floR	Acinetobacter towneri (taxid 202956)
AAT-2a	k141_904419	multidrug__adeK	Acinetobacter lwoffii (taxid 28090)
AAT-2a	k141_904419	multidrug__adeJ	Acinetobacter lwoffii (taxid 28090)
AAT-2a	k141_904419	multidrug__mexT	Acinetobacter lwoffii (taxid 28090)
AAT-2a	k141_905029	bacitracin__bacA	Acidovorax sp. 1608163 (taxid 2478662)
AAT-2a	k141_920487	aminoglycoside__aac(6')-II	Escherichia coli (taxid 562)
AAT-2a	k141_920487	beta-lactam__OXA-1	Escherichia coli (taxid 562)
AAT-2a	k141_951118	beta-lactam__CMY-1	Klebsiella pneumoniae (taxid 573)
AAT-2b	k141_1045171	aminoglycoside__aadA	Geobacter lovleyi SZ (taxid 398767)
AAT-2b	k141_1048044	tetracycline__tet32	Firmicutes (taxid 1239)
AAT-2b	k141_1100614	aminoglycoside__ant(2'')-I	Gammaproteobacteria (taxid 1236)
AAT-2b	k141_1235809	bacitracin__bacA	Thauera humireducens (taxid 1134435)
AAT-2b	k141_1247486	chloramphenicol__floR	Rhodobacter sp. LPB0142 (taxid 1850250)
AAT-2b	k141_1252792	multidrug__ompR	Lysobacter enzymogenes (taxid 69)
AAT-2b	k141_1272534	macrolide-lincosamide-streptogramin__ereA	Proteobacteria (taxid 1224)
AAT-2b	k141_1297671	bacitracin__bacA	Acidovorax carolinensis (taxid 553814)
AAT-2b	k141_1308565	beta-lactam__CMY-1	Klebsiella pneumoniae (taxid 573)
AAT-2b	k141_1308627	beta-lactam__PER-1	Acinetobacter (taxid 469)
AAT-2b	k141_1372515	aminoglycoside__aadA	Pseudomonas aeruginosa (taxid 287)
AAT-2b	k141_1408673	aminoglycoside__aph(3')-I	Gammaproteobacteria (taxid 1236)
AAT-2b	k141_141054	bacitracin__bacA	Alicycliphilus denitrificans BC (taxid 596153)
AAT-2b	k141_1413716	bacitracin__bacA	Variovorax sp. RA8 (taxid 662548)
AAT-2b	k141_1414140	aminoglycoside__aph(6)-I	Pseudomonas putida (taxid 303)
AAT-2b	k141_1414140	aminoglycoside__aph(3'')-I	Pseudomonas putida (taxid 303)
AAT-2b	k141_1426836	tetracycline__tetG	Gammaproteobacteria (taxid 1236)
AAT-2b	k141_1426836	chloramphenicol__floR	Gammaproteobacteria (taxid 1236)
AAT-2b	k141_1484786	multidrug__ompR	Thauera sp. MZ1T (taxid 85643)
AAT-2b	k141_1498604	tetracycline__tetX	Bacteroidetes (taxid 976)
AAT-2b	k141_1531688	multidrug__mexD	Aromatoleum aromaticum EbN1 (taxid 76114)
AAT-2b	k141_1541423	beta-lactam__CMY-2	Escherichia coli (taxid 562)
AAT-2b	k141_1576940	bacitracin__bacA	Thauera sp. MZ1T (taxid 85643)
AAT-2b	k141_1592564	multidrug__ompR	Thauera humireducens (taxid 1134435)
AAT-2b	k141_1596280	trimethoprim__dfrA14	Gammaproteobacteria (taxid 1236)
AAT-2b	k141_163595	beta-lactam__OXA-5	Pseudomonas aeruginosa (taxid 287)
AAT-2b	k141_164947	tetracycline__tetM	Enterococcus sp. HSIEG1 (taxid 1316414)
AAT-2b	k141_1652264	aminoglycoside__aac(6')-II	Candidatus Accumulibacter phosphatis clade IIA str. UW-1 (taxid 522306)
AAT-2b	k141_1671659	beta-lactam__OXA-9	Gammaproteobacteria (taxid 1236)
AAT-2b	k141_1686673	colistin__MCR-5	Thauera sp. K11 (taxid 2005884)
AAT-2b	k141_1703481	tetracycline__tetA	Curvibacter sp. AEP1-3 (taxid 1844971)
AAT-2b	k141_1766584	aminoglycoside__aadA	Pseudomonadales (taxid 72274)
AAT-2b	k141_1798503	beta-lactam__VEB-3	Klebsiella pneumoniae JM45 (taxid 1380908)
AAT-2b	k141_1859282	multidrug__adeJ	Acinetobacter lwoffii (taxid 28090)
AAT-2b	k141_1859282	multidrug__adeK	Acinetobacter lwoffii (taxid 28090)
AAT-2b	k141_1879297	bacitracin__bacA	Ramlibacter tataouinensis TTB310 (taxid 365046)
AAT-2b	k141_1882666	beta-lactam__class A beta-lactamase	Pseudomonas aeruginosa (taxid 287)
AAT-2b	k141_1903732	rifamycin__ADP-ribosylating transferase_arr	Gammaproteobacteria (taxid 1236)
AAT-2b	k141_1903732	chloramphenicol__cmlA	Gammaproteobacteria (taxid 1236)
AAT-2b	k141_1960762	aminoglycoside__aph(3')-I	Gammaproteobacteria (taxid 1236)
AAT-2b	k141_1987668	multidrug__ompR	Thauera sp. MZ1T (taxid 85643)
AAT-2b	k141_1991387	beta-lactam__OXA-47	Comamonas kerstersii (taxid 225992)
AAT-2b	k141_1991387	chloramphenicol__catB	Comamonas kerstersii (taxid 225992)
AAT-2b	k141_2055852	bacitracin__bacA	Thauera sp. MZ1T (taxid 85643)
AAT-2b	k141_21335	beta-lactam__AER-1	Pseudomonas putida HB3267 (taxid 1215088)
AAT-2b	k141_2142603	bacitracin__bacA	Thauera humireducens (taxid 1134435)
AAT-2b	k141_2145344	aminoglycoside__aadA	Bacteria (taxid 2)
AAT-2b	k141_2147190	macrolide-lincosamide-streptogramin__ereA	Salmonella enterica subsp. enterica (taxid 59201)
AAT-2b	k141_2182119	macrolide-lincosamide-streptogramin__ermC	Firmicutes (taxid 1239)
AAT-2b	k141_2185244	multidrug__mexT	Acinetobacter ursingii (taxid 108980)
AAT-2b	k141_2262	bacitracin__bacA	Thauera sp. MZ1T (taxid 85643)
AAT-2b	k141_230058	beta-lactam__OXA-119	Enterobacteriaceae (taxid 543)
AAT-2b	k141_230058	aminoglycoside__aadA	Enterobacteriaceae (taxid 543)
AAT-2b	k141_241681	macrolide-lincosamide-streptogramin__ermF	Myroides odoratimimus (taxid 76832)
AAT-2b	k141_263657	sulfonamide__sul1	Gammaproteobacteria (taxid 1236)
AAT-2b	k141_299947	tetracycline__tet39	Acinetobacter pittii (taxid 48296)
AAT-2b	k141_335045	chloramphenicol__chloramphenicol exporter	Acinetobacter johnsonii (taxid 40214)
AAT-2b	k141_341703	multidrug__emrE	Aquaspirillum sp. LM1 (taxid 1938604)
AAT-2b	k141_396052	bacitracin__bacA	Comamonadaceae (taxid 80864)
AAT-2b	k141_412935	beta-lactam__GES-13	Pseudomonas aeruginosa (taxid 287)
AAT-2b	k141_418786	multidrug__ompR	Acinetobacter (taxid 469)
AAT-2b	k141_545499	chloramphenicol__catB	Gammaproteobacteria (taxid 1236)
AAT-2b	k141_549014	tetracycline__tet36	Chryseobacterium sp. POL2 (taxid 2713414)
AAT-2b	k141_554422	sulfonamide__sul2	Flavobacteriaceae (taxid 49546)
AAT-2b	k141_585729	aminoglycoside__aadE	Lachnospiraceae bacterium KGMB03038 (taxid 2594789)
AAT-2b	k141_588641	sulfonamide__sul3	Marinomonas mediterranea MMB-1 (taxid 717774)
AAT-2b	k141_622058	chloramphenicol__floR	Acinetobacter sp. ACNIH1 (taxid 1636603)
AAT-2b	k141_6252	bacitracin__bacA	Acidovorax sp. KKS102 (taxid 358220)
AAT-2b	k141_635625	multidrug__mexT	Acinetobacter radioresistens (taxid 40216)
AAT-2b	k141_643382	multidrug__ompR	Thauera sp. MZ1T (taxid 85643)
AAT-2b	k141_648112	beta-lactam__OXA-5	Pseudomonas aeruginosa (taxid 287)
AAT-2b	k141_692544	multidrug__ompR	Thauera humireducens (taxid 1134435)
AAT-2b	k141_700299	sulfonamide__sul3	Victivallales bacterium CCUG 44730 (taxid 2094242)
AAT-2b	k141_703938	bacitracin__bacA	Acidovorax ebreus TPSY (taxid 535289)
AAT-2b	k141_71178	bacitracin__bacA	Pseudomonas citronellolis (taxid 53408)
AAT-2b	k141_738931	beta-lactam__OXA-46	Acinetobacter baumannii ACICU (taxid 405416)
AAT-2b	k141_755388	bacitracin__bacA	Thauera humireducens (taxid 1134435)
AAT-2b	k141_7901	trimethoprim__dfrA16	Proteobacteria (taxid 1224)
AAT-2b	k141_792166	macrolide-lincosamide-streptogramin__mefA	Erysipelothrix rhusiopathiae (taxid 1648)
AAT-2b	k141_907844	aminoglycoside__aac(6')-II	Thauera humireducens (taxid 1134435)
AAT-2b	k141_907844	beta-lactam__OXA-21	Thauera humireducens (taxid 1134435)
AAT-2b	k141_939894	beta-lactam__NDM-4	Gammaproteobacteria (taxid 1236)
AAT-2b	k141_952391	beta-lactam__OXA-10	Pseudomonas aeruginosa (taxid 287)
AAT-2b	k141_961323	aminoglycoside__aac(6')-I	Comamonas kerstersii (taxid 225992)
AAT-2c	k141_1021093	aminoglycoside__aadA	Pseudomonadales (taxid 72274)
AAT-2c	k141_1044312	macrolide-lincosamide-streptogramin__mefA	Clostridium kluyveri (taxid 1534)
AAT-2c	k141_1059845	bacitracin__bacA	Ramlibacter tataouinensis TTB310 (taxid 365046)
AAT-2c	k141_1095114	multidrug__emrE	Gammaproteobacteria (taxid 1236)
AAT-2c	k141_1101134	beta-lactam__OXA-119	Enterobacteriaceae (taxid 543)
AAT-2c	k141_1101134	aminoglycoside__aadA	Enterobacteriaceae (taxid 543)
AAT-2c	k141_1155394	multidrug__ompR	Thauera humireducens (taxid 1134435)
AAT-2c	k141_1156395	multidrug__marR	Acinetobacter (taxid 469)
AAT-2c	k141_119188	rifamycin__ADP-ribosylating transferase_arr	Gammaproteobacteria (taxid 1236)
AAT-2c	k141_119205	chloramphenicol__catB	Gammaproteobacteria (taxid 1236)
AAT-2c	k141_1221069	sulfonamide__sul1	Gammaproteobacteria (taxid 1236)
AAT-2c	k141_1228955	bacitracin__bacA	Acidovorax sp. JS42 (taxid 232721)
AAT-2c	k141_1260386	macrolide-lincosamide-streptogramin__ermB	Firmicutes (taxid 1239)
AAT-2c	k141_1324001	bacitracin__bacA	Thauera humireducens (taxid 1134435)
AAT-2c	k141_1329454	multidrug__ompR	Thauera sp. MZ1T (taxid 85643)
AAT-2c	k141_1346060	sulfonamide__sul2	Bacteria (taxid 2)
AAT-2c	k141_1398573	multidrug__mexT	Acinetobacter lwoffii (taxid 28090)
AAT-2c	k141_1398573	multidrug__adeJ	Acinetobacter lwoffii (taxid 28090)
AAT-2c	k141_1398573	multidrug__adeK	Acinetobacter lwoffii (taxid 28090)
AAT-2c	k141_1422511	beta-lactam__OXA-21	Klebsiella pneumoniae (taxid 573)
AAT-2c	k141_1422511	aminoglycoside__aac(6')-II	Klebsiella pneumoniae (taxid 573)
AAT-2c	k141_1422519	aminoglycoside__aadA	Acidithiobacillus ferrooxidans (taxid 920)
AAT-2c	k141_143792	multidrug__mexD	Aromatoleum aromaticum EbN1 (taxid 76114)
AAT-2c	k141_1461326	bacitracin__bacA	Sideroxydans lithotrophicus ES-1 (taxid 580332)
AAT-2c	k141_1470578	beta-lactam__OXA-205	Acidithiobacillus ferrooxidans (taxid 920)
AAT-2c	k141_1477854	tetracycline__tetA	Enterobacteriaceae (taxid 543)
AAT-2c	k141_1486309	macrolide-lincosamide-streptogramin__ereA	Geobacter lovleyi SZ (taxid 398767)
AAT-2c	k141_1574271	bacitracin__bacA	Thauera sp. MZ1T (taxid 85643)
AAT-2c	k141_164980	aminoglycoside__aac(6')-II	Enterobacteriaceae (taxid 543)
AAT-2c	k141_1663934	trimethoprim__dfrA14	Gammaproteobacteria (taxid 1236)
AAT-2c	k141_1663934	aminoglycoside__ant(2'')-I	Gammaproteobacteria (taxid 1236)
AAT-2c	k141_169155	beta-lactam__OXA-46	Acinetobacter baumannii ACICU (taxid 405416)
AAT-2c	k141_1697256	aminoglycoside__aadA	Proteobacteria (taxid 1224)
AAT-2c	k141_1699360	macrolide-lincosamide-streptogramin__ereA	Geobacter lovleyi SZ (taxid 398767)
AAT-2c	k141_1734360	beta-lactam__PER-1	Klebsiella pneumoniae JM45 (taxid 1380908)
AAT-2c	k141_1734360	beta-lactam__VEB-3	Klebsiella pneumoniae JM45 (taxid 1380908)
AAT-2c	k141_1852408	multidrug__ompR	Thauera sp. MZ1T (taxid 85643)
AAT-2c	k141_1875477	tetracycline__tetM	Enterococcus sp. HSIEG1 (taxid 1316414)
AAT-2c	k141_1976632	colistin__MCR-5	Thauera sp. K11 (taxid 2005884)
AAT-2c	k141_1992613	beta-lactam__class A beta-lactamase	Pseudomonas aeruginosa (taxid 287)
AAT-2c	k141_1998278	bacitracin__bacA	Comamonas terrigena NBRC 13299 (taxid 1219032)
AAT-2c	k141_205260	beta-lactam__OXA-5	Pseudomonas aeruginosa (taxid 287)
AAT-2c	k141_217567	bacitracin__bacA	Thauera sp. MZ1T (taxid 85643)
AAT-2c	k141_24627	chloramphenicol__floR	Acinetobacter baumannii (taxid 470)
AAT-2c	k141_24627	aminoglycoside__aph(3')-I	Acinetobacter baumannii (taxid 470)
AAT-2c	k141_249256	sulfonamide__sul3	Marinomonas mediterranea MMB-1 (taxid 717774)
AAT-2c	k141_283349	aminoglycoside__aac(6')-I	Comamonas kerstersii (taxid 225992)
AAT-2c	k141_327770	tetracycline__tet36	Chryseobacterium sp. POL2 (taxid 2713414)
AAT-2c	k141_328779	multidrug__mexT	Acinetobacter towneri (taxid 202956)
AAT-2c	k141_354407	chloramphenicol__chloramphenicol exporter	Acinetobacter johnsonii (taxid 40214)
AAT-2c	k141_403149	beta-lactam__OXA-9	Gammaproteobacteria (taxid 1236)
AAT-2c	k141_450271	aminoglycoside__aadA	Pseudomonas aeruginosa (taxid 287)
AAT-2c	k141_450304	trimethoprim__dfrA16	Proteobacteria (taxid 1224)
AAT-2c	k141_461754	sulfonamide__sul3	Gammaproteobacteria (taxid 1236)
AAT-2c	k141_503641	multidrug__ompR	Thauera humireducens (taxid 1134435)
AAT-2c	k141_545618	chloramphenicol__chloramphenicol exporter	Rhodobacter sp. LPB0142 (taxid 1850250)
AAT-2c	k141_551436	bacitracin__bacA	Thauera sp. MZ1T (taxid 85643)
AAT-2c	k141_561023	aminoglycoside__aadA	Pseudomonas aeruginosa (taxid 287)
AAT-2c	k141_561023	beta-lactam__OXA-10	Pseudomonas aeruginosa (taxid 287)
AAT-2c	k141_568805	bacitracin__bacA	Variovorax sp. RA8 (taxid 662548)
AAT-2c	k141_576134	chloramphenicol__cmlA	Gammaproteobacteria (taxid 1236)
AAT-2c	k141_581281	multidrug__ompR	Thauera sp. MZ1T (taxid 85643)
AAT-2c	k141_584893	beta-lactam__GES-13	Pseudomonas aeruginosa (taxid 287)
AAT-2c	k141_589225	multidrug__ompR	unclassified Acinetobacter (taxid 196816)
AAT-2c	k141_679805	tetracycline__tetG	Proteobacteria (taxid 1224)
AAT-2c	k141_709311	aminoglycoside__aadE	Lachnospiraceae bacterium KGMB03038 (taxid 2594789)
AAT-2c	k141_710922	multidrug__emrE	unclassified (taxid 0)
AAT-2c	k141_714103	beta-lactam__OXA-47	Comamonas kerstersii (taxid 225992)
AAT-2c	k141_714103	chloramphenicol__catB	Comamonas kerstersii (taxid 225992)
AAT-2c	k141_792937	beta-lactam__NDM-4	Gammaproteobacteria (taxid 1236)
AAT-2c	k141_800273	aminoglycoside__aph(6)-I	Pseudomonas putida (taxid 303)
AAT-2c	k141_800273	aminoglycoside__aph(3'')-I	Pseudomonas putida (taxid 303)
AAT-2c	k141_816233	aminoglycoside__aadA	Ottowia oryzae (taxid 2109914)
AAT-2c	k141_877360	tetracycline__tetX	Flavobacterium haoranii (taxid 683124)
AAT-2c	k141_8848	beta-lactam__AER-1	Pseudomonas putida HB3267 (taxid 1215088)
AAT-2c	k141_896472	bacitracin__bacA	Acidovorax sp. KKS102 (taxid 358220)
AAT-2c	k141_920237	tetracycline__tet39	Acinetobacter pittii (taxid 48296)
AAT-2c	k141_931885	beta-lactam__CMY-1	Klebsiella pneumoniae (taxid 573)
AAT-2c	k141_971155	tetracycline__tet32	Firmicutes (taxid 1239)
AAT-3a	k141_1018964	beta-lactam__OXA-1	Comamonas kerstersii (taxid 225992)
AAT-3a	k141_1020277	macrolide-lincosamide-streptogramin__lnuB	Enterococcus faecium (taxid 1352)
AAT-3a	k141_1020894	multidrug__ompR	Thauera humireducens (taxid 1134435)
AAT-3a	k141_1038873	aminoglycoside__aac(6')-II	Proteobacteria (taxid 1224)
AAT-3a	k141_1065622	beta-lactam__CMY-4	Escherichia coli (taxid 562)
AAT-3a	k141_1070335	multidrug__ompR	Thauera sp. MZ1T (taxid 85643)
AAT-3a	k141_1078712	macrolide-lincosamide-streptogramin__ermF	Bacteroides fragilis (taxid 817)
AAT-3a	k141_1099503	bacitracin__bacA	Acidovorax carolinensis (taxid 553814)
AAT-3a	k141_1140120	bacitracin__bacA	Acidovorax sp. JS42 (taxid 232721)
AAT-3a	k141_1152464	multidrug__ompR	Thauera sp. MZ1T (taxid 85643)
AAT-3a	k141_1163391	bacitracin__bacA	Thiobacillus denitrificans ATCC 25259 (taxid 292415)
AAT-3a	k141_1194323	tetracycline__tetA	Curvibacter sp. AEP1-3 (taxid 1844971)
AAT-3a	k141_1200098	beta-lactam__OXA-205	Aeromonas caviae (taxid 648)
AAT-3a	k141_1227758	beta-lactam__OXA-46	Acinetobacter baumannii ACICU (taxid 405416)
AAT-3a	k141_1246797	bacitracin__bacA	Thauera sp. MZ1T (taxid 85643)
AAT-3a	k141_1320851	aminoglycoside__aac(6')-I	Enterobacteriaceae (taxid 543)
AAT-3a	k141_1338144	macrolide-lincosamide-streptogramin__mefA	Erysipelothrix rhusiopathiae (taxid 1648)
AAT-3a	k141_1417109	rifamycin__ADP-ribosylating transferase_arr	Gammaproteobacteria (taxid 1236)
AAT-3a	k141_1417109	chloramphenicol__cmlA	Gammaproteobacteria (taxid 1236)
AAT-3a	k141_1417109	beta-lactam__OXA-10	Gammaproteobacteria (taxid 1236)
AAT-3a	k141_1417109	aminoglycoside__aadA	Gammaproteobacteria (taxid 1236)
AAT-3a	k141_1469151	aminoglycoside__aadA	Pseudomonas aeruginosa (taxid 287)
AAT-3a	k141_1476454	aminoglycoside__aadE	Staphylococcus aureus (taxid 1280)
AAT-3a	k141_1490056	macrolide-lincosamide-streptogramin__ereB	Enterobacterales (taxid 91347)
AAT-3a	k141_1505741	aminoglycoside__aph(6)-I	Pseudomonas putida (taxid 303)
AAT-3a	k141_1505741	aminoglycoside__aph(3'')-I	Pseudomonas putida (taxid 303)
AAT-3a	k141_1516627	macrolide-lincosamide-streptogramin__ermB	Paenibacillus mucilaginosus (taxid 61624)
AAT-3a	k141_1532257	aminoglycoside__aadA	Enterobacteriaceae (taxid 543)
AAT-3a	k141_1532257	beta-lactam__OXA-119	Enterobacteriaceae (taxid 543)
AAT-3a	k141_1565645	bacitracin__bacA	Aeromonas veronii (taxid 654)
AAT-3a	k141_1586533	tetracycline__tet32	Firmicutes (taxid 1239)
AAT-3a	k141_1593495	aminoglycoside__aadA	Pseudomonadales (taxid 72274)
AAT-3a	k141_1603723	trimethoprim__dfrA14	Gammaproteobacteria (taxid 1236)
AAT-3a	k141_1673033	sulfonamide__sul1	Klebsiella pneumoniae (taxid 573)
AAT-3a	k141_1673033	beta-lactam__OXA-21	Klebsiella pneumoniae (taxid 573)
AAT-3a	k141_1673033	aminoglycoside__aac(6')-II	Klebsiella pneumoniae (taxid 573)
AAT-3a	k141_1721880	chloramphenicol__catB	Proteobacteria (taxid 1224)
AAT-3a	k141_1729738	beta-lactam__OXA-47	Providencia rettgeri (taxid 587)
AAT-3a	k141_1758861	bacitracin__bacA	Thauera humireducens (taxid 1134435)
AAT-3a	k141_1784375	aminoglycoside__aadA	Geobacter lovleyi SZ (taxid 398767)
AAT-3a	k141_1819381	sulfonamide__sul2	Bacteroidetes (taxid 976)
AAT-3a	k141_1900155	aminoglycoside__aadE	Lachnospiraceae bacterium KGMB03038 (taxid 2594789)
AAT-3a	k141_1986328	colistin__MCR-5	Thauera sp. K11 (taxid 2005884)
AAT-3a	k141_1994810	aminoglycoside__ant(2'')-I	Gammaproteobacteria (taxid 1236)
AAT-3a	k141_2046626	macrolide-lincosamide-streptogramin__macA	Thauera humireducens (taxid 1134435)
AAT-3a	k141_2048459	beta-lactam__GES-13	Pseudomonas aeruginosa (taxid 287)
AAT-3a	k141_2109779	beta-lactam__VEB-3	Aeromonas media (taxid 651)
AAT-3a	k141_2119499	tetracycline__tet36	Chryseobacterium sp. POL2 (taxid 2713414)
AAT-3a	k141_2195308	chloramphenicol__floR	Gammaproteobacteria (taxid 1236)
AAT-3a	k141_2195308	chloramphenicol__chloramphenicol exporter	Gammaproteobacteria (taxid 1236)
AAT-3a	k141_2196601	tetracycline__tetX	Myroides odoratimimus (taxid 76832)
AAT-3a	k141_2247290	chloramphenicol__floR	Rhodobacter sp. LPB0142 (taxid 1850250)
AAT-3a	k141_2283821	tetracycline__tetM	Enterococcus sp. HSIEG1 (taxid 1316414)
AAT-3a	k141_2286149	bacitracin__bacA	Acidovorax sp. RAC01 (taxid 1842533)
AAT-3a	k141_244134	tetracycline__tetA	Bacteria (taxid 2)
AAT-3a	k141_301249	beta-lactam__AER-1	Pseudomonas putida HB3267 (taxid 1215088)
AAT-3a	k141_316170	macrolide-lincosamide-streptogramin__ereA	Proteobacteria (taxid 1224)
AAT-3a	k141_430385	multidrug__ompR	Thauera humireducens (taxid 1134435)
AAT-3a	k141_437045	macrolide-lincosamide-streptogramin__ereA	Geobacter lovleyi SZ (taxid 398767)
AAT-3a	k141_556121	tetracycline__tetG	Proteobacteria (taxid 1224)
AAT-3a	k141_558420	chloramphenicol__catB	Gammaproteobacteria (taxid 1236)
AAT-3a	k141_563003	bacitracin__bacA	Thauera humireducens (taxid 1134435)
AAT-3a	k141_80256	sulfonamide__sul3	Marinomonas mediterranea MMB-1 (taxid 717774)
AAT-3a	k141_805669	beta-lactam__TEM-1	Klebsiella pneumoniae JM45 (taxid 1380908)
AAT-3a	k141_841744	sulfonamide__sul3	Victivallales bacterium CCUG 44730 (taxid 2094242)
AAT-3a	k141_907178	beta-lactam__CMY-1	Klebsiella pneumoniae (taxid 573)
AAT-3a	k141_907380	beta-lactam__PER-1	Acinetobacter (taxid 469)
AAT-3a	k141_949088	beta-lactam__class A beta-lactamase	Pseudomonas aeruginosa (taxid 287)
AAT-3a	k141_953089	bacitracin__bacA	Thauera sp. MZ1T (taxid 85643)
AAT-3a	k141_969064	trimethoprim__dfrA16	Proteobacteria (taxid 1224)
AAT-3b	k141_1079280	beta-lactam__GES-13	Pseudomonas aeruginosa (taxid 287)
AAT-3b	k141_1083243	sulfonamide__sul1	Geobacter lovleyi SZ (taxid 398767)
AAT-3b	k141_1083243	macrolide-lincosamide-streptogramin__ereA	Geobacter lovleyi SZ (taxid 398767)
AAT-3b	k141_1122108	tetracycline__tetX	Flavobacteriaceae (taxid 49546)
AAT-3b	k141_1196631	rifamycin__ADP-ribosylating transferase_arr	Pseudomonas aeruginosa (taxid 287)
AAT-3b	k141_1196631	chloramphenicol__cmlA	Pseudomonas aeruginosa (taxid 287)
AAT-3b	k141_1239166	trimethoprim__dfrA14	Gammaproteobacteria (taxid 1236)
AAT-3b	k141_1240180	bacitracin__bacA	Acidovorax ebreus TPSY (taxid 535289)
AAT-3b	k141_1248513	beta-lactam__OXA-46	Acinetobacter baumannii ACICU (taxid 405416)
AAT-3b	k141_1258040	multidrug__ompR	Thauera sp. MZ1T (taxid 85643)
AAT-3b	k141_1258563	bacitracin__bacA	Thauera humireducens (taxid 1134435)
AAT-3b	k141_1477233	bacitracin__bacA	Aeromonas hydrophila subsp. hydrophila ATCC 7966 (taxid 380703)
AAT-3b	k141_1503776	beta-lactam__CMY-4	Proteus mirabilis (taxid 584)
AAT-3b	k141_1588558	tetracycline__tet36	Chryseobacterium sp. POL2 (taxid 2713414)
AAT-3b	k141_1636379	sulfonamide__sul3	Marinomonas mediterranea MMB-1 (taxid 717774)
AAT-3b	k141_1720975	chloramphenicol__floR	Rhodobacter sp. LPB0142 (taxid 1850250)
AAT-3b	k141_177050	aminoglycoside__aadA	Geobacter lovleyi SZ (taxid 398767)
AAT-3b	k141_1822518	aminoglycoside__aadE	Lachnospiraceae bacterium KGMB03038 (taxid 2594789)
AAT-3b	k141_197333	beta-lactam__PER-1	Acinetobacter (taxid 469)
AAT-3b	k141_240919	beta-lactam__CMY-1	Klebsiella pneumoniae (taxid 573)
AAT-3b	k141_345274	aminoglycoside__aadA	Enterobacteriaceae (taxid 543)
AAT-3b	k141_363300	macrolide-lincosamide-streptogramin__ereA	Proteobacteria (taxid 1224)
AAT-3b	k141_388088	aminoglycoside__aac(6')-II	Proteobacteria (taxid 1224)
AAT-3b	k141_409945	aminoglycoside__aph(6)-I	Pseudomonas putida (taxid 303)
AAT-3b	k141_409945	aminoglycoside__aph(3'')-I	Pseudomonas putida (taxid 303)
AAT-3b	k141_41727	aminoglycoside__aadA	Pseudomonas aeruginosa (taxid 287)
AAT-3b	k141_487	chloramphenicol__floR	Gammaproteobacteria (taxid 1236)
AAT-3b	k141_487	tetracycline__tetG	Gammaproteobacteria (taxid 1236)
AAT-3b	k141_500777	tetracycline__tetM	Enterococcus sp. HSIEG1 (taxid 1316414)
AAT-3b	k141_523613	sulfonamide__sul2	Bacteria (taxid 2)
AAT-3b	k141_536845	tetracycline__tetA	Proteobacteria (taxid 1224)
AAT-3b	k141_577666	chloramphenicol__cat_chloramphenicol acetyltransferase	Aeromonas salmonicida subsp. salmonicida A449 (taxid 382245)
AAT-3b	k141_583053	beta-lactam__VEB-3	Aeromonas media (taxid 651)
AAT-3b	k141_583888	bacitracin__bacA	Thauera sp. MZ1T (taxid 85643)
AAT-3b	k141_684431	tetracycline__tetA	Pseudomonas aeruginosa (taxid 287)
AAT-3b	k141_703689	aminoglycoside__aadA	Pseudomonas aeruginosa (taxid 287)
AAT-3b	k141_703692	beta-lactam__OXA-119	Desulfosarcina alkanivorans (taxid 571177)
AAT-3b	k141_730363	beta-lactam__OXA-1	Comamonas kerstersii (taxid 225992)
AAT-3b	k141_730382	beta-lactam__OXA-101	Pseudomonas aeruginosa (taxid 287)
AAT-3b	k141_756514	beta-lactam__OXA-21	Klebsiella pneumoniae (taxid 573)
AAT-3b	k141_756514	aminoglycoside__aac(6')-II	Klebsiella pneumoniae (taxid 573)
AAT-3b	k141_759153	chloramphenicol__catB	Proteobacteria (taxid 1224)
AAT-3b	k141_787843	macrolide-lincosamide-streptogramin__ereB	Escherichia coli (taxid 562)
AAT-3b	k141_871600	trimethoprim__dfrA16	Proteobacteria (taxid 1224)
AAT-3b	k141_874389	aminoglycoside__aadA	Bacteria (taxid 2)
AAT-3b	k141_876865	beta-lactam__class A beta-lactamase	Pseudomonas aeruginosa (taxid 287)
AAT-3b	k141_89489	colistin__MCR-5	Thauera sp. K11 (taxid 2005884)
AAT-3b	k141_906889	chloramphenicol__catB	Gammaproteobacteria (taxid 1236)
AAT-3b	k141_95860	aminoglycoside__aadA	Pseudomonadales (taxid 72274)
AAT-3b	k141_964042	beta-lactam__OXA-12	Aeromonas hydrophila YL17 (taxid 1448139)
AAT-3c	k141_1007604	beta-lactam__PSE-4	Proteobacteria (taxid 1224)
AAT-3c	k141_1095080	beta-lactam__OXA-205	Acidovorax sp. T1 (taxid 1858609)
AAT-3c	k141_1109559	beta-lactam__OXA-10	Gammaproteobacteria (taxid 1236)
AAT-3c	k141_1109559	chloramphenicol__cmlA	Gammaproteobacteria (taxid 1236)
AAT-3c	k141_1109559	rifamycin__ADP-ribosylating transferase_arr	Gammaproteobacteria (taxid 1236)
AAT-3c	k141_1125716	sulfonamide__sul1	Gammaproteobacteria (taxid 1236)
AAT-3c	k141_1141328	bacitracin__bacA	Thauera humireducens (taxid 1134435)
AAT-3c	k141_1231378	beta-lactam__GES-13	Pseudomonas aeruginosa (taxid 287)
AAT-3c	k141_1249604	macrolide-lincosamide-streptogramin__lnuB	Turicibacter sp. H121 (taxid 1712675)
AAT-3c	k141_1255129	beta-lactam__OXA-1	Escherichia coli (taxid 562)
AAT-3c	k141_1267466	multidrug__ompR	Labilithrix luteola (taxid 1391654)
AAT-3c	k141_1356497	bacitracin__bacA	Thauera sp. K11 (taxid 2005884)
AAT-3c	k141_1409893	beta-lactam__OXA-9	Gammaproteobacteria (taxid 1236)
AAT-3c	k141_1439	beta-lactam__OXA-119	Enterobacteriaceae (taxid 543)
AAT-3c	k141_1439	aminoglycoside__aadA	Enterobacteriaceae (taxid 543)
AAT-3c	k141_1455609	beta-lactam__CMY-1	Klebsiella pneumoniae (taxid 573)
AAT-3c	k141_150071	aminoglycoside__aadA	Pseudomonadales (taxid 72274)
AAT-3c	k141_1501794	aminoglycoside__aadA	Pseudomonas aeruginosa (taxid 287)
AAT-3c	k141_1538459	tetracycline__tet36	Chryseobacterium sp. POL2 (taxid 2713414)
AAT-3c	k141_1580066	colistin__MCR-5	Thauera sp. K11 (taxid 2005884)
AAT-3c	k141_1617109	multidrug__mexT	Acinetobacter radioresistens (taxid 40216)
AAT-3c	k141_1619666	tetracycline__tetM	Enterococcus sp. HSIEG1 (taxid 1316414)
AAT-3c	k141_1675580	multidrug__ompR	Thauera humireducens (taxid 1134435)
AAT-3c	k141_1717410	tetracycline__tetX	Flavobacteriaceae (taxid 49546)
AAT-3c	k141_1736033	aminoglycoside__aadE	Lachnospiraceae bacterium KGMB03038 (taxid 2594789)
AAT-3c	k141_1748671	bacitracin__bacA	Thiobacillus denitrificans ATCC 25259 (taxid 292415)
AAT-3c	k141_1774145	tetracycline__tetG	Proteobacteria (taxid 1224)
AAT-3c	k141_1777207	trimethoprim__dfrA14	Gammaproteobacteria (taxid 1236)
AAT-3c	k141_1777207	aminoglycoside__ant(2'')-I	Gammaproteobacteria (taxid 1236)
AAT-3c	k141_1821148	beta-lactam__class A beta-lactamase	Pseudomonas aeruginosa (taxid 287)
AAT-3c	k141_186881	chloramphenicol__floR	Rhodobacter sp. LPB0142 (taxid 1850250)
AAT-3c	k141_1900096	beta-lactam__OXA-5	Pseudomonas aeruginosa (taxid 287)
AAT-3c	k141_19374	tetracycline__tetA	Proteobacteria (taxid 1224)
AAT-3c	k141_1939227	chloramphenicol__floR	Gammaproteobacteria (taxid 1236)
AAT-3c	k141_2082474	bacitracin__bacA	Acidovorax sp. JS42 (taxid 232721)
AAT-3c	k141_2107117	macrolide-lincosamide-streptogramin__macA	Thauera humireducens (taxid 1134435)
AAT-3c	k141_21586	beta-lactam__PER-1	Acinetobacter (taxid 469)
AAT-3c	k141_2196999	aminoglycoside__aac(6')-II	Enterobacteriaceae (taxid 543)
AAT-3c	k141_2197320	beta-lactam__VEB-3	Aeromonas media (taxid 651)
AAT-3c	k141_2227554	multidrug__ompR	Thauera sp. MZ1T (taxid 85643)
AAT-3c	k141_2234559	macrolide-lincosamide-streptogramin__ermB	Clostridiales (taxid 186802)
AAT-3c	k141_2265648	beta-lactam__CMY-4	Escherichia coli (taxid 562)
AAT-3c	k141_230996	beta-lactam__OXA-46	Acinetobacter baumannii ACICU (taxid 405416)
AAT-3c	k141_237085	multidrug__ompR	Thauera sp. MZ1T (taxid 85643)
AAT-3c	k141_257867	tetracycline__tet32	Firmicutes (taxid 1239)
AAT-3c	k141_258828	aminoglycoside__aadA	Bacteria (taxid 2)
AAT-3c	k141_297670	aminoglycoside__aph(3'')-I	Pseudomonas putida (taxid 303)
AAT-3c	k141_297670	aminoglycoside__aph(6)-I	Pseudomonas putida (taxid 303)
AAT-3c	k141_314693	trimethoprim__dfrA16	Xanthomonas oryzae (taxid 347)
AAT-3c	k141_34367	aminoglycoside__aadE	Firmicutes (taxid 1239)
AAT-3c	k141_349296	aminoglycoside__ant(9)-I	Firmicutes (taxid 1239)
AAT-3c	k141_38896	beta-lactam__AER-1	Pseudomonas putida HB3267 (taxid 1215088)
AAT-3c	k141_480691	chloramphenicol__catB	Desulfurivibrio alkaliphilus AHT 2 (taxid 589865)
AAT-3c	k141_48172	aminoglycoside__aadA	Bacteria (taxid 2)
AAT-3c	k141_522469	sulfonamide__sul3	Marinomonas mediterranea MMB-1 (taxid 717774)
AAT-3c	k141_54998	chloramphenicol__chloramphenicol exporter	Proteobacteria (taxid 1224)
AAT-3c	k141_550692	macrolide-lincosamide-streptogramin__mefA	Erysipelothrix rhusiopathiae (taxid 1648)
AAT-3c	k141_552322	multidrug__emrE	Candidatus Hamiltonella defensa (Bemisia tabaci) (taxid 672795)
AAT-3c	k141_591190	aminoglycoside__aac(6')-II	Klebsiella pneumoniae (taxid 573)
AAT-3c	k141_591190	beta-lactam__OXA-21	Klebsiella pneumoniae (taxid 573)
AAT-3c	k141_601789	macrolide-lincosamide-streptogramin__ereA	Acinetobacter sp. FDAARGOS_493 (taxid 2420300)
AAT-3c	k141_615573	chloramphenicol__catB	Gammaproteobacteria (taxid 1236)
AAT-3c	k141_617533	tetracycline__tetA	Bacteria (taxid 2)
AAT-3c	k141_636647	multidrug__mexD	Gammaproteobacteria (taxid 1236)
AAT-3c	k141_651467	bacitracin__bacA	Thauera humireducens (taxid 1134435)
AAT-3c	k141_663687	sulfonamide__sul2	Escherichia coli (taxid 562)
AAT-3c	k141_677258	multidrug__ompR	Thauera humireducens (taxid 1134435)
AAT-3c	k141_685998	macrolide-lincosamide-streptogramin__ereA	Enterobacteriaceae (taxid 543)
AAT-3c	k141_752109	bacitracin__bacA	Thauera sp. MZ1T (taxid 85643)
AAT-3c	k141_766199	bacitracin__bacA	Alicycliphilus denitrificans BC (taxid 596153)
AAT-3c	k141_78944	aminoglycoside__aadA	Geobacter lovleyi SZ (taxid 398767)
AET1	k141_148347	beta-lactam__GES-13	Pseudomonas aeruginosa (taxid 287)
AET1	k141_180445	bacitracin__bacA	Comamonadaceae (taxid 80864)
AET1	k141_192360	beta-lactam__VEB-3	Klebsiella pneumoniae JM45 (taxid 1380908)
AET1	k141_206460	macrolide-lincosamide-streptogramin__mefA	Streptococcus suis (taxid 1307)
AET1	k141_223666	multidrug__ompR	Thauera sp. MZ1T (taxid 85643)
AET1	k141_230303	bacitracin__bacA	Azoarcus sp. CIB (taxid 198107)
AET1	k141_230816	trimethoprim__dfrA7	Escherichia coli (taxid 562)
AET1	k141_234359	beta-lactam__NDM-4	Gammaproteobacteria (taxid 1236)
AET1	k141_241882	tetracycline__tetA	Bacteria (taxid 2)
AET1	k141_247982	aminoglycoside__aac(6')-I	Comamonas kerstersii (taxid 225992)
AET1	k141_256812	multidrug__mexD	Pseudomonas (taxid 286)
AET1	k141_265377	beta-lactam__OXA-10	Gammaproteobacteria (taxid 1236)
AET1	k141_271254	multidrug__mexT	Acinetobacter towneri (taxid 202956)
AET1	k141_301248	aminoglycoside__aadA	Geobacter lovleyi SZ (taxid 398767)
AET1	k141_33637	beta-lactam__LCR-1	unclassified (taxid 0)
AET1	k141_343276	aminoglycoside__aph(6)-I	Gammaproteobacteria (taxid 1236)
AET1	k141_343276	aminoglycoside__aph(3'')-I	Gammaproteobacteria (taxid 1236)
AET1	k141_34340	bacitracin__bacA	Thauera sp. MZ1T (taxid 85643)
AET1	k141_34344	bacitracin__bacA	Thauera sp. MZ1T (taxid 85643)
AET1	k141_355744	multidrug__ompR	Thauera sp. MZ1T (taxid 85643)
AET1	k141_37355	aminoglycoside__aadA	Enterobacteriaceae (taxid 543)
AET1	k141_37355	beta-lactam__OXA-119	Enterobacteriaceae (taxid 543)
AET1	k141_388293	bacitracin__bacA	Thauera sp. MZ1T (taxid 85643)
AET1	k141_389250	sulfonamide__sul1	Betaproteobacteria (taxid 28216)
AET1	k141_443574	aminoglycoside__aac(6')-II	Klebsiella pneumoniae (taxid 573)
AET1	k141_443574	beta-lactam__OXA-21	Klebsiella pneumoniae (taxid 573)
AET1	k141_476128	bacitracin__bacA	Burkholderiales bacterium JOSHI_001 (taxid 864051)
AET1	k141_493535	multidrug__ompR	Azoarcus sp. KH32C (taxid 748247)
AET1	k141_507391	aminoglycoside__aadA	Desulfurivibrio alkaliphilus AHT 2 (taxid 589865)
AET1	k141_507391	chloramphenicol__cmlA	Desulfurivibrio alkaliphilus AHT 2 (taxid 589865)
AET1	k141_511059	aminoglycoside__ant(2'')-I	Gammaproteobacteria (taxid 1236)
AET1	k141_544342	bacitracin__bacA	Thauera sp. MZ1T (taxid 85643)
AET1	k141_59127	aminoglycoside__aadA	Pseudomonas aeruginosa (taxid 287)
AET1	k141_59140	trimethoprim__dfrA16	Proteobacteria (taxid 1224)
AET1	k141_59963	beta-lactam__CMY-1	Klebsiella pneumoniae (taxid 573)
AET1	k141_608944	multidrug__ompR	Thauera sp. MZ1T (taxid 85643)
AET1	k141_617408	sulfonamide__sul2	Gammaproteobacteria (taxid 1236)
AET1	k141_622596	bacitracin__bacA	Ramlibacter tataouinensis TTB310 (taxid 365046)
AET1	k141_647024	multidrug__emrE	Proteobacteria (taxid 1224)
AET1	k141_652298	aminoglycoside__aac(6')-I	Enterobacteriaceae (taxid 543)
AET1	k141_657489	colistin__MCR-5	Thauera sp. K11 (taxid 2005884)
AET1	k141_679527	multidrug__ompR	Acinetobacter towneri (taxid 202956)
AET1	k141_68853	beta-lactam__OXA-5	Pseudomonas aeruginosa (taxid 287)
AET1	k141_690649	aminoglycoside__aac(6')-II	Proteobacteria (taxid 1224)
AET1	k141_691428	aminoglycoside__aph(3')-I	Gammaproteobacteria (taxid 1236)
AET1	k141_692496	bacitracin__bacA	Variovorax (taxid 34072)
AET1	k141_702854	multidrug__emrE	Candidatus Hamiltonella defensa (Bemisia tabaci) (taxid 672795)
AET1	k141_713168	aminoglycoside__ant(9)-I	Firmicutes (taxid 1239)
AET1	k141_713168	macrolide-lincosamide-streptogramin__lnuB	Firmicutes (taxid 1239)
AET1	k141_750822	aminoglycoside__aadA	Pseudomonadales (taxid 72274)
AET1	k141_750822	rifamycin__ADP-ribosylating transferase_arr	Pseudomonadales (taxid 72274)
AET1	k141_758916	trimethoprim__dfrA14	Gammaproteobacteria (taxid 1236)
AET1	k141_759968	sulfonamide__sul3	Gammaproteobacteria (taxid 1236)
AET1	k141_780046	multidrug__marR	Acinetobacter sp. ACNIH1 (taxid 1636603)
AET1	k141_788469	tetracycline__tetG	Proteobacteria (taxid 1224)
AET1	k141_794791	macrolide-lincosamide-streptogramin__ereA	Salmonella enterica subsp. enterica (taxid 59201)
AET1	k141_795958	macrolide-lincosamide-streptogramin__ereA	Geobacter (taxid 28231)
AET1	k141_796179	beta-lactam__AER-1	Acidovorax carolinensis (taxid 553814)
AET1	k141_805174	chloramphenicol__catB	Salmonella enterica subsp. enterica (taxid 59201)
AET1	k141_806930	beta-lactam__PER-1	Acinetobacter (taxid 469)
AET1	k141_82709	beta-lactam__class A beta-lactamase	Pseudomonas aeruginosa (taxid 287)
AET1	k141_833031	bacitracin__bacA	Acidovorax ebreus TPSY (taxid 535289)
AET1	k141_833329	aminoglycoside__aadE	Firmicutes (taxid 1239)
AET1	k141_857546	multidrug__ompR	Thauera sp. MZ1T (taxid 85643)
AET1	k141_868561	tetracycline__tetA	Sulfuriferula plumbiphila (taxid 171865)
AET1	k141_874164	aminoglycoside__aadA	Ottowia oryzae (taxid 2109914)
AET1	k141_90962	beta-lactam__OXA-47	Proteobacteria (taxid 1224)
AET2	k141_110948	bacitracin__bacA	Thauera sp. MZ1T (taxid 85643)
AET2	k141_140940	multidrug__ompR	Thauera sp. MZ1T (taxid 85643)
AET2	k141_143767	trimethoprim__dfrA16	Proteobacteria (taxid 1224)
AET2	k141_145620	sulfonamide__sul2	Pigmentiphaga aceris (taxid 1940612)
AET2	k141_152255	bacitracin__bacA	Thauera sp. MZ1T (taxid 85643)
AET2	k141_152259	bacitracin__bacA	Thauera sp. MZ1T (taxid 85643)
AET2	k141_165312	bacitracin__bacA	Desulfovibrio desulfuricans (taxid 876)
AET2	k141_178072	sulfonamide__sul1	Citrobacter freundii (taxid 546)
AET2	k141_178072	beta-lactam__VEB-3	Citrobacter freundii (taxid 546)
AET2	k141_206476	beta-lactam__OXA-119	Enterobacteriaceae (taxid 543)
AET2	k141_229968	bacitracin__bacA	Thauera sp. MZ1T (taxid 85643)
AET2	k141_230028	tetracycline__tetX	Bacteroidetes (taxid 976)
AET2	k141_274209	chloramphenicol__cmlA	Gammaproteobacteria (taxid 1236)
AET2	k141_290437	multidrug__ompR	Thauera sp. MZ1T (taxid 85643)
AET2	k141_298849	multidrug__mexD	Pseudomonas (taxid 286)
AET2	k141_301714	beta-lactam__AER-1	Pseudomonas putida HB3267 (taxid 1215088)
AET2	k141_351537	aminoglycoside__aadA	Salmonella enterica subsp. enterica (taxid 59201)
AET2	k141_351537	chloramphenicol__catB	Salmonella enterica subsp. enterica (taxid 59201)
AET2	k141_382781	chloramphenicol__floR	Rhodobacteraceae (taxid 31989)
AET2	k141_383757	aminoglycoside__aph(6)-I	Gammaproteobacteria (taxid 1236)
AET2	k141_383757	aminoglycoside__aph(3'')-I	Gammaproteobacteria (taxid 1236)
AET2	k141_392068	tetracycline__tet36	Chryseobacterium sp. POL2 (taxid 2713414)
AET2	k141_401911	beta-lactam__PER-1	Acinetobacter (taxid 469)
AET2	k141_416590	multidrug__mexT	Acinetobacter towneri (taxid 202956)
AET2	k141_429698	multidrug__ompR	Azoarcus sp. KH32C (taxid 748247)
AET2	k141_432239	tetracycline__tetA	Betaproteobacteria (taxid 28216)
AET2	k141_474651	aminoglycoside__aadA	Enterobacteriaceae (taxid 543)
AET2	k141_485465	beta-lactam__OXA-21	Klebsiella pneumoniae (taxid 573)
AET2	k141_485465	aminoglycoside__aac(6')-II	Klebsiella pneumoniae (taxid 573)
AET2	k141_498865	aminoglycoside__aac(6')-I	Comamonas kerstersii (taxid 225992)
AET2	k141_498865	macrolide-lincosamide-streptogramin__ereA	Comamonas kerstersii (taxid 225992)
AET2	k141_50586	multidrug__ompR	Acinetobacter sp. SWBY1 (taxid 2079596)
AET2	k141_524485	macrolide-lincosamide-streptogramin__mefA	Streptococcus suis (taxid 1307)
AET2	k141_524485	aminoglycoside__aadE	Streptococcus suis (taxid 1307)
AET2	k141_524485	aminoglycoside__ant(9)-I	Streptococcus suis (taxid 1307)
AET2	k141_524586	aminoglycoside__aadA	Proteobacteria (taxid 1224)
AET2	k141_531385	trimethoprim__dfrA7	Escherichia coli (taxid 562)
AET2	k141_535504	aminoglycoside__aadA	Pseudomonas aeruginosa (taxid 287)
AET2	k141_541954	multidrug__emrE	Candidatus Hamiltonella defensa (Bemisia tabaci) (taxid 672795)
AET2	k141_558015	aminoglycoside__aac(6')-I	Enterobacteriaceae (taxid 543)
AET2	k141_581017	chloramphenicol__catB	Gammaproteobacteria (taxid 1236)
AET2	k141_581017	beta-lactam__OXA-10	Gammaproteobacteria (taxid 1236)
AET2	k141_597174	chloramphenicol__catB	Sphingobium yanoikuyae (taxid 13690)
AET2	k141_605522	aminoglycoside__aadA	Proteobacteria (taxid 1224)
AET2	k141_605522	beta-lactam__OXA-47	Proteobacteria (taxid 1224)
AET2	k141_605522	aminoglycoside__aac(6')-II	Proteobacteria (taxid 1224)
AET2	k141_605522	macrolide-lincosamide-streptogramin__ereA	Proteobacteria (taxid 1224)
AET2	k141_610166	bacitracin__bacA	Comamonadaceae (taxid 80864)
AET2	k141_668164	aminoglycoside__aph(3')-I	Gammaproteobacteria (taxid 1236)
AET2	k141_67689	beta-lactam__class A beta-lactamase	Pseudomonas aeruginosa (taxid 287)
AET2	k141_69327	beta-lactam__CMY-1	Klebsiella pneumoniae (taxid 573)
AET2	k141_719292	colistin__MCR-5	Thauera sp. K11 (taxid 2005884)
AET2	k141_741167	bacitracin__bacA	Variovorax sp. PBS-H4 (taxid 434008)
AET2	k141_747753	aminoglycoside__ant(2'')-I	Gammaproteobacteria (taxid 1236)
AET2	k141_747753	trimethoprim__dfrA14	Gammaproteobacteria (taxid 1236)
AET2	k141_749181	multidrug__ompR	Thauera sp. MZ1T (taxid 85643)
AET2	k141_75680	aminoglycoside__aadA	Ottowia oryzae (taxid 2109914)
AET2	k141_760620	macrolide-lincosamide-streptogramin__vatB	Hungateiclostridium thermocellum ATCC 27405 (taxid 203119)
AET2	k141_770899	multidrug__ompR	Thauera sp. MZ1T (taxid 85643)
AET2	k141_788105	tetracycline__tetG	Rhodobacteraceae (taxid 31989)
AET2	k141_800247	tetracycline__tetA	Bacteria (taxid 2)
AET2	k141_817089	macrolide-lincosamide-streptogramin__lnuB	Firmicutes (taxid 1239)
AET2	k141_843062	tetracycline__tetM	Enterococcus sp. HSIEG1 (taxid 1316414)
AET2	k141_847685	rifamycin__ADP-ribosylating transferase_arr	Proteobacteria (taxid 1224)
AET2	k141_853033	tetracycline__tet39	Gammaproteobacteria (taxid 1236)
AET2	k141_876707	bacitracin__bacA	Acidovorax sp. RAC01 (taxid 1842533)
AET2	k141_91332	beta-lactam__GES-13	Pseudomonas aeruginosa (taxid 287)
AET2	k141_98501	bacitracin__bacA	Acidovorax ebreus TPSY (taxid 535289)
AET3	k141_117625	beta-lactam__AER-1	Pseudomonas putida HB3267 (taxid 1215088)
AET3	k141_169096	bacitracin__bacA	Thauera sp. MZ1T (taxid 85643)
AET3	k141_179251	multidrug__ompR	Thauera sp. MZ1T (taxid 85643)
AET3	k141_196051	beta-lactam__OXA-10	Gammaproteobacteria (taxid 1236)
AET3	k141_207077	multidrug__adeJ	Acinetobacter sp. SWBY1 (taxid 2079596)
AET3	k141_215655	beta-lactam__VEB-3	Klebsiella pneumoniae JM45 (taxid 1380908)
AET3	k141_219402	sulfonamide__sul2	Pigmentiphaga aceris (taxid 1940612)
AET3	k141_248149	sulfonamide__sul1	root (taxid 1)
AET3	k141_251589	colistin__MCR-5	Thauera sp. K11 (taxid 2005884)
AET3	k141_254259	aminoglycoside__aadA	Salmonella enterica subsp. enterica (taxid 59201)
AET3	k141_297632	aminoglycoside__aph(3'')-I	Aeromonas (taxid 642)
AET3	k141_297632	aminoglycoside__aph(6)-I	Aeromonas (taxid 642)
AET3	k141_302993	tetracycline__tetA	Proteobacteria (taxid 1224)
AET3	k141_307488	chloramphenicol__cmlA	Proteobacteria (taxid 1224)
AET3	k141_325387	bacitracin__bacA	Acidovorax sp. JS42 (taxid 232721)
AET3	k141_343140	aminoglycoside__aph(3')-I	Acinetobacter (taxid 469)
AET3	k141_356187	aminoglycoside__aac(6')-I	Comamonas kerstersii (taxid 225992)
AET3	k141_356214	chloramphenicol__catB	Gammaproteobacteria (taxid 1236)
AET3	k141_356905	multidrug__marR	Acinetobacter sp. SWBY1 (taxid 2079596)
AET3	k141_357799	trimethoprim__dfrA7	Escherichia coli (taxid 562)
AET3	k141_360425	beta-lactam__CMY-1	Klebsiella pneumoniae (taxid 573)
AET3	k141_360498	beta-lactam__PER-1	Acinetobacter (taxid 469)
AET3	k141_466627	bacitracin__bacA	Variovorax sp. WDL1 (taxid 207745)
AET3	k141_472566	beta-lactam__OXA-21	Klebsiella pneumoniae (taxid 573)
AET3	k141_472566	aminoglycoside__aac(6')-II	Klebsiella pneumoniae (taxid 573)
AET3	k141_482828	sulfonamide__sul1	Bacteria (taxid 2)
AET3	k141_514325	multidrug__ompR	Acinetobacter sp. SWBY1 (taxid 2079596)
AET3	k141_523530	multidrug__ompR	Thauera sp. MZ1T (taxid 85643)
AET3	k141_548455	macrolide-lincosamide-streptogramin__ereA	Geobacter lovleyi SZ (taxid 398767)
AET3	k141_556279	aminoglycoside__aph(3'')-I	Pseudomonas putida (taxid 303)
AET3	k141_564986	beta-lactam__NDM-4	Gammaproteobacteria (taxid 1236)
AET3	k141_568484	bacitracin__bacA	Thauera sp. MZ1T (taxid 85643)
AET3	k141_59471	multidrug__ompR	Azoarcus sp. KH32C (taxid 748247)
AET3	k141_604074	beta-lactam__class A beta-lactamase	Pseudomonas aeruginosa (taxid 287)
AET3	k141_604307	bacitracin__bacA	Ramlibacter tataouinensis TTB310 (taxid 365046)
AET3	k141_629994	multidrug__ompR	Thauera sp. MZ1T (taxid 85643)
AET3	k141_635094	tetracycline__tet39	Gammaproteobacteria (taxid 1236)
AET3	k141_645811	chloramphenicol__catB	Desulfurivibrio alkaliphilus AHT 2 (taxid 589865)
AET3	k141_66260	tetracycline__tetM	Enterococcus sp. HSIEG1 (taxid 1316414)
AET3	k141_672596	multidrug__ompR	Thauera sp. MZ1T (taxid 85643)
AET3	k141_685505	aminoglycoside__ant(2'')-I	Gammaproteobacteria (taxid 1236)
AET3	k141_685505	trimethoprim__dfrA14	Gammaproteobacteria (taxid 1236)
AET3	k141_707975	beta-lactam__OXA-119	Enterobacteriaceae (taxid 543)
AET3	k141_713928	aminoglycoside__ant(9)-I	Firmicutes (taxid 1239)
AET3	k141_717413	aminoglycoside__aadA	Acidithiobacillus ferrooxidans (taxid 920)
AET3	k141_733055	macrolide-lincosamide-streptogramin__lnuB	Firmicutes (taxid 1239)
AET3	k141_74299	beta-lactam__OXA-129	Pseudomonas aeruginosa (taxid 287)
AET3	k141_750992	aminoglycoside__aadA	Proteobacteria (taxid 1224)
AET3	k141_750992	rifamycin__ADP-ribosylating transferase_arr	Proteobacteria (taxid 1224)
AET3	k141_752397	multidrug__mexT	Acinetobacter sp. SWBY1 (taxid 2079596)
AET3	k141_757340	tetracycline__tetG	Rhodobacteraceae (taxid 31989)
AET3	k141_764964	bacitracin__bacA	Desulfovibrio desulfuricans (taxid 876)
AET3	k141_779887	bacitracin__bacA	Thauera sp. MZ1T (taxid 85643)
AET3	k141_799389	bacitracin__bacA	Thauera sp. MZ1T (taxid 85643)
AET3	k141_813634	aminoglycoside__aac(6')-I	Bacteria (taxid 2)
AET3	k141_816999	beta-lactam__GES-13	Pseudomonas aeruginosa (taxid 287)
AET3	k141_836303	trimethoprim__dfrA16	Pseudomonas aeruginosa (taxid 287)
AET3	k141_837884	beta-lactam__OXA-47	Escherichia coli (taxid 562)
AET3	k141_837884	aminoglycoside__aac(6')-II	Escherichia coli (taxid 562)
AET3	k141_848665	multidrug__emrE	unclassified (taxid 0)
AET3	k141_851268	bacitracin__bacA	Variovorax sp. PBS-H4 (taxid 434008)
AET3	k141_857383	aminoglycoside__aadA	Ottowia oryzae (taxid 2109914)
AET3	k141_86207	tetracycline__tetA	Enterobacterales (taxid 91347)
AET3	k141_9850	aminoglycoside__aadA	Pseudomonas aeruginosa (taxid 287)
CT1	k141_1122185	trimethoprim__dfrA16	Proteobacteria (taxid 1224)
CT1	k141_115687	multidrug__ompR	Thauera sp. MZ1T (taxid 85643)
CT1	k141_1183597	aminoglycoside__aac(6')-II	Escherichia coli (taxid 562)
CT1	k141_1183597	beta-lactam__OXA-47	Escherichia coli (taxid 562)
CT1	k141_1184655	tetracycline__tetA	Proteobacteria (taxid 1224)
CT1	k141_1203121	aminoglycoside__ant(2'')-I	Acidovorax sp. T1 (taxid 1858609)
CT1	k141_1212701	multidrug__emrE	unclassified (taxid 0)
CT1	k141_12577	chloramphenicol__floR	Rhodobacter sp. LPB0142 (taxid 1850250)
CT1	k141_1268189	beta-lactam__GES-13	Gammaproteobacteria (taxid 1236)
CT1	k141_1308421	beta-lactam__CMY-1	Klebsiella pneumoniae (taxid 573)
CT1	k141_1362953	aminoglycoside__aadA	Bacteria (taxid 2)
CT1	k141_1365292	sulfonamide__sul1	root (taxid 1)
CT1	k141_1400097	tetracycline__tetX	Bacteroidetes (taxid 976)
CT1	k141_1428330	beta-lactam__PER-1	Aromatoleum aromaticum EbN1 (taxid 76114)
CT1	k141_1484156	bacitracin__bacA	Thiobacillus denitrificans ATCC 25259 (taxid 292415)
CT1	k141_1502591	beta-lactam__class B beta-lactamase	Aeromonas veronii B565 (taxid 998088)
CT1	k141_1503008	bacitracin__bacA	Acidovorax sp. KKS102 (taxid 358220)
CT1	k141_1531996	bacitracin__bacA	Thiobacillus denitrificans ATCC 25259 (taxid 292415)
CT1	k141_1543174	bacitracin__bacA	Rhodoferax ferrireducens T118 (taxid 338969)
CT1	k141_1583882	beta-lactam__VEB-3	Klebsiella pneumoniae JM45 (taxid 1380908)
CT1	k141_172325	macrolide-lincosamide-streptogramin__ereA	Salmonella enterica subsp. enterica (taxid 59201)
CT1	k141_208335	aminoglycoside__aac(6')-II	Klebsiella pneumoniae (taxid 573)
CT1	k141_208335	beta-lactam__OXA-21	Klebsiella pneumoniae (taxid 573)
CT1	k141_208373	aminoglycoside__aadA	Enterobacteriaceae (taxid 543)
CT1	k141_220018	beta-lactam__class A beta-lactamase	Pseudomonas aeruginosa (taxid 287)
CT1	k141_311550	aminoglycoside__aadA	Hydrogenophaga crassostreae (taxid 1763535)
CT1	k141_335165	beta-lactam__OXA-10	Pseudomonas aeruginosa (taxid 287)
CT1	k141_337267	bacitracin__bacA	Aeromonas veronii (taxid 654)
CT1	k141_35844	macrolide-lincosamide-streptogramin__ermF	unclassified Hymenobacter (taxid 2615202)
CT1	k141_368039	trimethoprim__dfrA14	Gammaproteobacteria (taxid 1236)
CT1	k141_368249	bacitracin__bacA	Polynucleobacter necessarius STIR1 (taxid 452638)
CT1	k141_423604	macrolide-lincosamide-streptogramin__ereB	Enterobacterales (taxid 91347)
CT1	k141_470454	aminoglycoside__aadA	Pseudomonadales (taxid 72274)
CT1	k141_508608	multidrug__mexD	Aromatoleum aromaticum EbN1 (taxid 76114)
CT1	k141_53082	sulfonamide__sul2	Bacteroidetes (taxid 976)
CT1	k141_531988	tetracycline__tetA	Proteobacteria (taxid 1224)
CT1	k141_554938	macrolide-lincosamide-streptogramin__ereA	Geobacter lovleyi SZ (taxid 398767)
CT1	k141_575640	beta-lactam__AER-1	Pseudomonas putida HB3267 (taxid 1215088)
CT1	k141_60780	colistin__MCR-5	Thauera sp. K11 (taxid 2005884)
CT1	k141_60985	bacitracin__bacA	unclassified (taxid 0)
CT1	k141_656124	bacitracin__bacA	unclassified (taxid 0)
CT1	k141_677039	tetracycline__tetG	Proteobacteria (taxid 1224)
CT1	k141_690031	bacitracin__bacA	Thauera sp. MZ1T (taxid 85643)
CT1	k141_844695	beta-lactam__OXA-12	Aeromonas veronii B565 (taxid 998088)
CT1	k141_859646	aminoglycoside__aph(3'')-I	Pseudomonas putida (taxid 303)
CT1	k141_859646	aminoglycoside__aph(6)-I	Pseudomonas putida (taxid 303)
CT1	k141_881601	multidrug__multidrug_ABC_transporter	Achromobacter xylosoxidans (taxid 85698)
CT1	k141_900097	aminoglycoside__aac(6')-I	Comamonas kerstersii (taxid 225992)
CT1	k141_945698	aminoglycoside__aadA	Pseudomonas aeruginosa (taxid 287)
CT1	k141_966924	bacitracin__bacA	unclassified (taxid 0)
CT2	k141_111924	beta-lactam__class B beta-lactamase	Aeromonas veronii (taxid 654)
CT2	k141_1120683	aminoglycoside__aadA	Pseudomonas aeruginosa (taxid 287)
CT2	k141_1130829	bacitracin__bacA	Comamonadaceae (taxid 80864)
CT2	k141_1135035	bacitracin__bacA	Polynucleobacter necessarius (taxid 576610)
CT2	k141_1136278	beta-lactam__OXA-21	Klebsiella pneumoniae (taxid 573)
CT2	k141_1136278	aminoglycoside__aac(6')-II	Klebsiella pneumoniae (taxid 573)
CT2	k141_1138663	macrolide-lincosamide-streptogramin__ereA	Salmonella enterica subsp. enterica (taxid 59201)
CT2	k141_1142924	bacitracin__bacA	Thauera sp. MZ1T (taxid 85643)
CT2	k141_1147211	trimethoprim__dfrA14	Gammaproteobacteria (taxid 1236)
CT2	k141_1173578	beta-lactam__OXA-181	Shewanella decolorationis (taxid 256839)
CT2	k141_1268274	bacitracin__bacA	Thiobacillus denitrificans ATCC 25259 (taxid 292415)
CT2	k141_1368530	trimethoprim__dfrA16	Proteobacteria (taxid 1224)
CT2	k141_1392730	multidrug__mexW	Pseudomonas sp. CC6-YY-74 (taxid 1930532)
CT2	k141_1458724	multidrug__ompR	Thauera sp. MZ1T (taxid 85643)
CT2	k141_1468268	multidrug__ompR	Thauera sp. MZ1T (taxid 85643)
CT2	k141_1478184	chloramphenicol__floR	Rhodobacter sp. LPB0142 (taxid 1850250)
CT2	k141_1500411	aminoglycoside__aac(6')-II	Comamonas kerstersii (taxid 225992)
CT2	k141_1500411	beta-lactam__OXA-47	Comamonas kerstersii (taxid 225992)
CT2	k141_1518095	unclassified__cAMP-regulatory protein	Shewanella decolorationis (taxid 256839)
CT2	k141_1522389	bacitracin__bacA	Thiobacillus denitrificans ATCC 25259 (taxid 292415)
CT2	k141_1551186	tetracycline__tetX	Bacteroidetes (taxid 976)
CT2	k141_1552552	bacitracin__bacA	Polynucleobacter necessarius STIR1 (taxid 452638)
CT2	k141_1572386	multidrug__multidrug_ABC_transporter	Burkholderiales (taxid 80840)
CT2	k141_1615635	bacitracin__bacA	Aeromonas veronii B565 (taxid 998088)
CT2	k141_1705580	beta-lactam__PER-1	Acinetobacter (taxid 469)
CT2	k141_1750726	chloramphenicol__floR	Rhodobacter sp. LPB0142 (taxid 1850250)
CT2	k141_1783199	beta-lactam__VEB-3	Klebsiella pneumoniae JM45 (taxid 1380908)
CT2	k141_180715	aminoglycoside__aadA	Enterobacteriaceae (taxid 543)
CT2	k141_182156	macrolide-lincosamide-streptogramin__ereA	Geobacter lovleyi SZ (taxid 398767)
CT2	k141_193733	beta-lactam__OXA-119	Bacteria (taxid 2)
CT2	k141_219152	macrolide-lincosamide-streptogramin__ermF	Flavobacterium columnare (taxid 996)
CT2	k141_229589	beta-lactam__GES-1	Pseudomonas aeruginosa (taxid 287)
CT2	k141_256929	beta-lactam__CMY-1	Klebsiella pneumoniae (taxid 573)
CT2	k141_323960	colistin__MCR-5	Enterobacter cloacae complex sp. ECNIH7 (taxid 1915310)
CT2	k141_360755	aminoglycoside__aadA	Methylomonas methanica MC09 (taxid 857087)
CT2	k141_440191	tetracycline__tetA	Enterobacterales (taxid 91347)
CT2	k141_44611	macrolide-lincosamide-streptogramin__mefA	Bacillus cereus (taxid 1396)
CT2	k141_486141	aminoglycoside__aadA	Pseudomonas aeruginosa (taxid 287)
CT2	k141_583289	tetracycline__tetA	Rhodobacter blasticus (taxid 1075)
CT2	k141_648141	unclassified__cAMP-regulatory protein	Aeromonas veronii (taxid 654)
CT2	k141_702307	multidrug__mexT	Pseudomonas alcaligenes (taxid 43263)
CT2	k141_724983	tetracycline__tetG	Rhodobacteraceae (taxid 31989)
CT2	k141_75400	sulfonamide__sul2	Escherichia coli (taxid 562)
CT2	k141_773586	beta-lactam__class A beta-lactamase	Pseudomonas aeruginosa (taxid 287)
CT2	k141_812105	chloramphenicol__catB	Comamonas kerstersii (taxid 225992)
CT2	k141_821246	multidrug__emrE	unclassified (taxid 0)
CT2	k141_822500	macrolide-lincosamide-streptogramin__ereB	Enterobacterales (taxid 91347)
CT2	k141_827085	aminoglycoside__aph(6)-I	root (taxid 1)
CT2	k141_856456	bacitracin__bacA	Pseudomonas (taxid 286)
CT2	k141_865327	multidrug__mexD	Pseudomonas (taxid 286)
CT2	k141_902422	bacitracin__bacA	Comamonadaceae (taxid 80864)
CT2	k141_905320	beta-lactam__OXA-12	Aeromonas veronii B565 (taxid 998088)
CT2	k141_906301	beta-lactam__OXA-119	Enterobacterales (taxid 91347)
CT2	k141_923866	aminoglycoside__aph(6)-I	Phaeobacter inhibens (taxid 221822)
CT2	k141_956221	bacitracin__bacA	Rhodoferax ferrireducens T118 (taxid 338969)
CT2	k141_97037	bacitracin__bacA	Azoarcus sp. CIB (taxid 198107)
CT3	k141_1006858	beta-lactam__OXA-12	Aeromonas veronii B565 (taxid 998088)
CT3	k141_1013296	unclassified__cAMP-regulatory protein	Aeromonas veronii (taxid 654)
CT3	k141_103527	beta-lactam__VEB-3	Klebsiella pneumoniae JM45 (taxid 1380908)
CT3	k141_1038059	trimethoprim__dfrA14	Sinimarinibacterium sp. NLF-5-8 (taxid 2698684)
CT3	k141_1049577	bacitracin__bacA	Thauera sp. MZ1T (taxid 85643)
CT3	k141_1064697	beta-lactam__AER-1	Pseudomonas putida HB3267 (taxid 1215088)
CT3	k141_1115664	macrolide-lincosamide-streptogramin__ereA	Geobacter (taxid 28231)
CT3	k141_1138345	bacitracin__bacA	Thiobacillus denitrificans ATCC 25259 (taxid 292415)
CT3	k141_1139501	tetracycline__tetA	Enterobacterales (taxid 91347)
CT3	k141_1146021	bacitracin__bacA	Polynucleobacter necessarius STIR1 (taxid 452638)
CT3	k141_1180707	multidrug__emrE	unclassified (taxid 0)
CT3	k141_1229573	tetracycline__tetX	Bacteroidetes (taxid 976)
CT3	k141_1240208	aminoglycoside__aadA	Enterobacteriaceae (taxid 543)
CT3	k141_1255912	beta-lactam__class A beta-lactamase	Pseudomonas aeruginosa (taxid 287)
CT3	k141_1296449	aminoglycoside__aadA	Enterobacteriaceae (taxid 543)
CT3	k141_1314344	beta-lactam__GES-13	Pseudomonas aeruginosa (taxid 287)
CT3	k141_1321074	tetracycline__tetA	Proteobacteria (taxid 1224)
CT3	k141_1325972	multidrug__emrE	unclassified (taxid 0)
CT3	k141_1398620	aminoglycoside__aac(6')-I	Acidovorax (taxid 12916)
CT3	k141_1409500	aminoglycoside__aph(6)-I	Phaeobacter inhibens (taxid 221822)
CT3	k141_1453946	chloramphenicol__catB	Comamonas kerstersii (taxid 225992)
CT3	k141_153100	aminoglycoside__aac(6')-II	Escherichia coli (taxid 562)
CT3	k141_153100	beta-lactam__OXA-47	Escherichia coli (taxid 562)
CT3	k141_1533462	sulfonamide__sul1	Bacteria (taxid 2)
CT3	k141_1544029	bacitracin__bacA	Rhodoferax ferrireducens T118 (taxid 338969)
CT3	k141_197125	chloramphenicol__catB	Bacteria (taxid 2)
CT3	k141_264043	aminoglycoside__aadA	Proteobacteria (taxid 1224)
CT3	k141_280560	macrolide-lincosamide-streptogramin__ermF	Flavobacterium columnare (taxid 996)
CT3	k141_342626	beta-lactam__CMY-1	Klebsiella pneumoniae (taxid 573)
CT3	k141_359943	aminoglycoside__aadA	Hydrogenophaga crassostreae (taxid 1763535)
CT3	k141_397224	beta-lactam__PER-1	Acinetobacter (taxid 469)
CT3	k141_418788	bacitracin__bacA	Curvibacter sp. AEP1-3 (taxid 1844971)
CT3	k141_422875	bacitracin__bacA	Comamonadaceae (taxid 80864)
CT3	k141_487361	sulfonamide__sul2	Escherichia coli (taxid 562)
CT3	k141_487410	multidrug__ompR	Thauera sp. MZ1T (taxid 85643)
CT3	k141_52710	bacitracin__bacA	Aeromonas veronii B565 (taxid 998088)
CT3	k141_536510	aminoglycoside__aac(6')-II	Klebsiella pneumoniae (taxid 573)
CT3	k141_536510	beta-lactam__OXA-21	Klebsiella pneumoniae (taxid 573)
CT3	k141_536533	aminoglycoside__aadA	Pseudomonas aeruginosa (taxid 287)
CT3	k141_549144	multidrug__multidrug_ABC_transporter	Ralstonia insidiosa (taxid 190721)
CT3	k141_600495	chloramphenicol__floR	Proteobacteria (taxid 1224)
CT3	k141_62413	multidrug__ompR	Thauera sp. MZ1T (taxid 85643)
CT3	k141_632840	bacitracin__bacA	Thiobacillus denitrificans ATCC 25259 (taxid 292415)
CT3	k141_72899	aminoglycoside__ant(2'')-I	Gammaproteobacteria (taxid 1236)
CT3	k141_72903	bacitracin__bacA	unclassified (taxid 0)
CT3	k141_752098	bacitracin__bacA	Azoarcus sp. CIB (taxid 198107)
CT3	k141_793547	macrolide-lincosamide-streptogramin__ereB	Enterobacterales (taxid 91347)
CT3	k141_802464	bacitracin__bacA	Acidovorax sp. T1 (taxid 1858609)
CT3	k141_808594	chloramphenicol__floR	Rhodobacter sp. LPB0142 (taxid 1850250)
CT3	k141_81453	macrolide-lincosamide-streptogramin__ereA	Salmonella enterica subsp. enterica (taxid 59201)
CT3	k141_841401	beta-lactam__OXA-10	Pseudomonas aeruginosa (taxid 287)
CT3	k141_876320	colistin__MCR-5	Aromatoleum aromaticum EbN1 (taxid 76114)
Effluent1	k141_103734	beta-lactam__VEB-6	Gammaproteobacteria (taxid 1236)
Effluent1	k141_1051089	unclassified__cAMP-regulatory protein	Aeromonas veronii B565 (taxid 998088)
Effluent1	k141_1095981	tetracycline__tetA	Undibacterium parvum (taxid 401471)
Effluent1	k141_1097516	bacitracin__bacA	unclassified (taxid 0)
Effluent1	k141_1108055	tetracycline__tetX	Bacteroidetes (taxid 976)
Effluent1	k141_1126433	beta-lactam__PER-1	Acinetobacter (taxid 469)
Effluent1	k141_1133310	aminoglycoside__aadA	Bacteria (taxid 2)
Effluent1	k141_1143285	trimethoprim__dfrA16	Proteobacteria (taxid 1224)
Effluent1	k141_1257583	bacitracin__bacA	Proteobacteria (taxid 1224)
Effluent1	k141_1258579	aminoglycoside__aadA	Pseudomonas aeruginosa (taxid 287)
Effluent1	k141_1278229	beta-lactam__class A beta-lactamase	Defluviimonas alba (taxid 1335048)
Effluent1	k141_1302707	bacitracin__bacA	unclassified Variovorax (taxid 663243)
Effluent1	k141_1310156	aminoglycoside__aac(6')-II	Salmonella enterica subsp. enterica (taxid 59201)
Effluent1	k141_1310156	macrolide-lincosamide-streptogramin__ereA	Salmonella enterica subsp. enterica (taxid 59201)
Effluent1	k141_1310872	bacitracin__bacA	Variovorax sp. HW608 (taxid 1034889)
Effluent1	k141_137824	aminoglycoside__aph(6)-I	Pseudomonas putida (taxid 303)
Effluent1	k141_137824	aminoglycoside__aph(3'')-I	Pseudomonas putida (taxid 303)
Effluent1	k141_1381806	bacitracin__bacA	Aeromonas veronii (taxid 654)
Effluent1	k141_144741	beta-lactam__class B beta-lactamase	Aeromonas veronii (taxid 654)
Effluent1	k141_202029	multidrug__emrE	Acidovorax carolinensis (taxid 553814)
Effluent1	k141_21064	bacitracin__bacA	Polynucleobacter necessarius (taxid 576610)
Effluent1	k141_222198	beta-lactam__OXA-47	Providencia rettgeri (taxid 587)
Effluent1	k141_354235	beta-lactam__MOX-7	Aeromonas caviae (taxid 648)
Effluent1	k141_35593	beta-lactam__metallo-beta-lactamase	Aeromonas veronii B565 (taxid 998088)
Effluent1	k141_359730	bacitracin__bacA	Alicycliphilus denitrificans K601 (taxid 596154)
Effluent1	k141_481485	sulfonamide__sul2	Paraburkholderia (taxid 1822464)
Effluent1	k141_517230	chloramphenicol__floR	Rhodobacter sp. LPB0142 (taxid 1850250)
Effluent1	k141_541754	tetracycline__tetG	Gammaproteobacteria (taxid 1236)
Effluent1	k141_541754	chloramphenicol__floR	Gammaproteobacteria (taxid 1236)
Effluent1	k141_566070	bacitracin__bacA	Thauera sp. MZ1T (taxid 85643)
Effluent1	k141_569522	beta-lactam__OXA-129	Pseudomonas aeruginosa (taxid 287)
Effluent1	k141_587979	bacitracin__bacA	Thiobacillus denitrificans ATCC 25259 (taxid 292415)
Effluent1	k141_590985	beta-lactam__GES-20	Lysobacter oculi (taxid 2698682)
Effluent1	k141_614131	beta-lactam__OXA-12	Aeromonas veronii (taxid 654)
Effluent1	k141_649286	aminoglycoside__aadA	Gammaproteobacteria (taxid 1236)
Effluent1	k141_650483	bacitracin__bacA	Variovorax sp. PMC12 (taxid 2126319)
Effluent1	k141_71487	colistin__MCR-5	Thauera sp. K11 (taxid 2005884)
Effluent1	k141_728824	beta-lactam__OXA-119	Geobacter sulfurreducens (taxid 35554)
Effluent1	k141_730145	aminoglycoside__aadA	Enterobacteriaceae (taxid 543)
Effluent1	k141_741156	aminoglycoside__aadA	Klebsiella pneumoniae (taxid 573)
Effluent1	k141_741156	beta-lactam__OXA-21	Klebsiella pneumoniae (taxid 573)
Effluent1	k141_741156	aminoglycoside__aac(6')-II	Klebsiella pneumoniae (taxid 573)
Effluent1	k141_766328	aminoglycoside__ant(2'')-I	Gammaproteobacteria (taxid 1236)
Effluent1	k141_815125	colistin__MCR-3	Aeromonas salmonicida subsp. salmonicida (taxid 29491)
Effluent1	k141_856647	bacitracin__bacA	Acidovorax sp. RAC01 (taxid 1842533)
Effluent1	k141_87392	chloramphenicol__catB	Proteobacteria (taxid 1224)
Effluent1	k141_875660	trimethoprim__dfrA7	Escherichia coli (taxid 562)
Effluent1	k141_922618	bacitracin__bacA	Xanthobacter autotrophicus Py2 (taxid 78245)
Effluent1	k141_962470	macrolide-lincosamide-streptogramin__ermF	unclassified Hymenobacter (taxid 2615202)
Effluent1	k141_973445	bacitracin__bacA	Thiobacillus denitrificans ATCC 25259 (taxid 292415)
Effluent2	k141_1031878	beta-lactam__OXA-12	Aeromonas hydrophila YL17 (taxid 1448139)
Effluent2	k141_1071575	aminoglycoside__aadA	Bacteria (taxid 2)
Effluent2	k141_1085284	aminoglycoside__aadA	Pseudomonas aeruginosa (taxid 287)
Effluent2	k141_1117885	bacitracin__bacA	Thauera sp. MZ1T (taxid 85643)
Effluent2	k141_1136484	bacitracin__bacA	Thiobacillus denitrificans ATCC 25259 (taxid 292415)
Effluent2	k141_114639	beta-lactam__class A beta-lactamase	Yangia pacifica (taxid 311180)
Effluent2	k141_1149905	colistin__MCR-3	Aeromonas (taxid 642)
Effluent2	k141_1167075	tetracycline__tetX	Myroides odoratimimus (taxid 76832)
Effluent2	k141_1186308	multidrug__emrE	Prevotella oris (taxid 28135)
Effluent2	k141_1205671	beta-lactam__OXA-209	Myroides odoratimimus (taxid 76832)
Effluent2	k141_1217580	unclassified__cAMP-regulatory protein	Aeromonas veronii (taxid 654)
Effluent2	k141_1219432	beta-lactam__CMY-1	Klebsiella pneumoniae (taxid 573)
Effluent2	k141_1220895	aminoglycoside__aadA	Enterobacterales (taxid 91347)
Effluent2	k141_1314640	trimethoprim__dfrA16	Proteobacteria (taxid 1224)
Effluent2	k141_1362524	trimethoprim__dfrA15	Gammaproteobacteria (taxid 1236)
Effluent2	k141_1378514	beta-lactam__MOX-7	Aeromonas caviae (taxid 648)
Effluent2	k141_1406288	bacitracin__bacA	Aeromonas hydrophila YL17 (taxid 1448139)
Effluent2	k141_146687	tetracycline__tetG	Rhodobacteraceae (taxid 31989)
Effluent2	k141_248894	multidrug__ompR	Thauera sp. MZ1T (taxid 85643)
Effluent2	k141_309513	beta-lactam__OXA-12	Aeromonas veronii (taxid 654)
Effluent2	k141_313648	aminoglycoside__ant(2'')-I	Gammaproteobacteria (taxid 1236)
Effluent2	k141_342017	beta-lactam__VEB-6	Klebsiella pneumoniae JM45 (taxid 1380908)
Effluent2	k141_398725	beta-lactam__class C beta-lactamase	Aeromonas hydrophila YL17 (taxid 1448139)
Effluent2	k141_423296	macrolide-lincosamide-streptogramin__ereA	Salmonella enterica subsp. enterica (taxid 59201)
Effluent2	k141_472938	bacitracin__bacA	Thiobacillus denitrificans ATCC 25259 (taxid 292415)
Effluent2	k141_492940	bacitracin__bacA	Zoogloeaceae (taxid 2008794)
Effluent2	k141_51812	bacitracin__bacA	Polynucleobacter necessarius STIR1 (taxid 452638)
Effluent2	k141_533711	bacitracin__bacA	unclassified Acidovorax (taxid 2684926)
Effluent2	k141_538055	chloramphenicol__floR	Rhodobacter sp. LPB0142 (taxid 1850250)
Effluent2	k141_576718	tetracycline__tetG	Gammaproteobacteria (taxid 1236)
Effluent2	k141_576718	chloramphenicol__floR	Gammaproteobacteria (taxid 1236)
Effluent2	k141_582478	colistin__MCR-5	Thauera sp. K11 (taxid 2005884)
Effluent2	k141_592873	bacitracin__bacA	Acidovorax sp. RAC01 (taxid 1842533)
Effluent2	k141_619156	unclassified__cAMP-regulatory protein	Aeromonas hydrophila YL17 (taxid 1448139)
Effluent2	k141_657707	bacitracin__bacA	Aeromonas veronii (taxid 654)
Effluent2	k141_659809	beta-lactam__GES-1	Lysobacter oculi (taxid 2698682)
Effluent2	k141_663429	beta-lactam__PER-1	Acinetobacter (taxid 469)
Effluent2	k141_68833	beta-lactam__OXA-47	Gammaproteobacteria (taxid 1236)
Effluent2	k141_688870	beta-lactam__OXA-12	Aeromonas veronii B565 (taxid 998088)
Effluent2	k141_700424	macrolide-lincosamide-streptogramin__ermF	Bacteroides fragilis (taxid 817)
Effluent2	k141_715716	beta-lactam__OXA-12	Aeromonas veronii (taxid 654)
Effluent2	k141_727084	sulfonamide__sul2	Burkholderiaceae (taxid 119060)
Effluent2	k141_774733	bacitracin__bacA	Hydrogenophaga sp. PBL-H3 (taxid 434010)
Effluent2	k141_802793	colistin__MCR-3	Aeromonas salmonicida subsp. salmonicida (taxid 29491)
Effluent2	k141_802793	colistin__MCR-3	Aeromonas salmonicida subsp. salmonicida (taxid 29491)
Effluent2	k141_840754	aminoglycoside__aph(3'')-I	Pseudomonas putida (taxid 303)
Effluent2	k141_840754	aminoglycoside__aph(6)-I	Pseudomonas putida (taxid 303)
Effluent2	k141_914162	tetracycline__tetA	Enterobacteriaceae (taxid 543)
Effluent2	k141_916724	tetracycline__tetA	Undibacterium parvum (taxid 401471)
Effluent2	k141_925488	aminoglycoside__aac(6')-II	Klebsiella pneumoniae (taxid 573)
Effluent2	k141_925488	beta-lactam__OXA-21	Klebsiella pneumoniae (taxid 573)
Effluent2	k141_925564	aminoglycoside__aac(6')-II	Escherichia coli (taxid 562)
Effluent2	k141_925564	trimethoprim__dfrA7	Escherichia coli (taxid 562)
Effluent2	k141_949475	bacitracin__bacA	Acidovorax sp. KKS102 (taxid 358220)
Effluent2	k141_973260	aminoglycoside__aadA	Enterobacteriaceae (taxid 543)
Effluent3	k141_1020030	beta-lactam__class A beta-lactamase	Yangia pacifica (taxid 311180)
Effluent3	k141_1031902	bacitracin__bacA	Aeromonas veronii (taxid 654)
Effluent3	k141_1047140	multidrug__multidrug_ABC_transporter	Ralstonia insidiosa (taxid 190721)
Effluent3	k141_1056181	tetracycline__tetX	Flavobacteriaceae (taxid 49546)
Effluent3	k141_1119987	beta-lactam__OXA-12	Aeromonas hydrophila YL17 (taxid 1448139)
Effluent3	k141_1122073	multidrug__ompR	Thauera sp. MZ1T (taxid 85643)
Effluent3	k141_1185596	aminoglycoside__aadA	Pseudomonas aeruginosa (taxid 287)
Effluent3	k141_1234728	sulfonamide__sul2	Bacteria (taxid 2)
Effluent3	k141_1282064	aminoglycoside__aac(6')-II	Salmonella enterica subsp. enterica (taxid 59201)
Effluent3	k141_1282064	macrolide-lincosamide-streptogramin__ereA	Salmonella enterica subsp. enterica (taxid 59201)
Effluent3	k141_1301924	bacitracin__bacA	Thiobacillus denitrificans ATCC 25259 (taxid 292415)
Effluent3	k141_1302460	bacitracin__bacA	Hydrogenophaga sp. PBL-H3 (taxid 434010)
Effluent3	k141_1326599	trimethoprim__dfrA16	Proteobacteria (taxid 1224)
Effluent3	k141_1345675	tetracycline__tetA	Undibacterium parvum (taxid 401471)
Effluent3	k141_1367479	chloramphenicol__floR	Rhodobacter sp. LPB0142 (taxid 1850250)
Effluent3	k141_1378562	macrolide-lincosamide-streptogramin__ermF	Flavobacterium columnare (taxid 996)
Effluent3	k141_18423	beta-lactam__class B beta-lactamase	Aeromonas veronii (taxid 654)
Effluent3	k141_187404	unclassified__cAMP-regulatory protein	Aeromonas sp. CA23 (taxid 2033032)
Effluent3	k141_187510	unclassified__cAMP-regulatory protein	Aeromonas hydrophila YL17 (taxid 1448139)
Effluent3	k141_235232	bacitracin__bacA	Aeromonas hydrophila YL17 (taxid 1448139)
Effluent3	k141_273592	unclassified__cAMP-regulatory protein	Aeromonas veronii (taxid 654)
Effluent3	k141_27390	beta-lactam__OXA-181	Shewanella decolorationis (taxid 256839)
Effluent3	k141_31849	colistin__MCR-5	Thauera sp. K11 (taxid 2005884)
Effluent3	k141_320353	multidrug__emrE	Laribacter hongkongensis (taxid 168471)
Effluent3	k141_331813	bacitracin__bacA	Aeromonas sp. CA23 (taxid 2033032)
Effluent3	k141_377712	beta-lactam__GES-5	Pseudomonas aeruginosa (taxid 287)
Effluent3	k141_391181	tetracycline__tetG	Gammaproteobacteria (taxid 1236)
Effluent3	k141_391181	chloramphenicol__floR	Gammaproteobacteria (taxid 1236)
Effluent3	k141_450530	bacitracin__bacA	Acidovorax sp. KKS102 (taxid 358220)
Effluent3	k141_458224	beta-lactam__OXA-12	Aeromonas veronii B565 (taxid 998088)
Effluent3	k141_472815	beta-lactam__OXA-129	Pseudomonas aeruginosa (taxid 287)
Effluent3	k141_475652	bacitracin__bacA	Variovorax sp. HW608 (taxid 1034889)
Effluent3	k141_554757	beta-lactam__OXA-12	Aeromonas sp. CA23 (taxid 2033032)
Effluent3	k141_607117	colistin__MCR-3	Aeromonas salmonicida subsp. salmonicida (taxid 29491)
Effluent3	k141_624256	beta-lactam__class C beta-lactamase	Aeromonas hydrophila YL17 (taxid 1448139)
Effluent3	k141_636115	bacitracin__bacA	Hylemonella gracilis (taxid 80880)
Effluent3	k141_648294	beta-lactam__class C beta-lactamase	Aeromonas sp. CA23 (taxid 2033032)
Effluent3	k141_687603	aminoglycoside__aph(3'')-I	Phaeobacter inhibens (taxid 221822)
Effluent3	k141_687603	aminoglycoside__aph(6)-I	Phaeobacter inhibens (taxid 221822)
Effluent3	k141_691123	bacitracin__bacA	Thauera sp. MZ1T (taxid 85643)
Effluent3	k141_780007	aminoglycoside__ant(2'')-I	Gammaproteobacteria (taxid 1236)
Effluent3	k141_799772	beta-lactam__CMY-1	Klebsiella pneumoniae (taxid 573)
Effluent3	k141_8190	bacitracin__bacA	Thiobacillus denitrificans ATCC 25259 (taxid 292415)
Effluent3	k141_862863	bacitracin__bacA	unclassified (taxid 0)
Effluent3	k141_867979	beta-lactam__PER-1	Acinetobacter (taxid 469)
Effluent3	k141_899157	bacitracin__bacA	Polynucleobacter necessarius (taxid 576610)
Effluent3	k141_907436	bacitracin__bacA	Aeromonas veronii B565 (taxid 998088)
Effluent3	k141_915233	beta-lactam__OXA-47	Providencia rettgeri (taxid 587)
Effluent3	k141_915249	beta-lactam__OXA-21	Proteobacteria (taxid 1224)
Effluent3	k141_915273	aminoglycoside__aadA	Bacteria (taxid 2)
Effluent3	k141_915302	aminoglycoside__aadA	Enterobacteriaceae (taxid 543)
Effluent3	k141_952733	colistin__MCR-3	Aeromonas veronii (taxid 654)
Effluent3	k141_965786	beta-lactam__metallo-beta-lactamase	Aeromonas hydrophila YL17 (taxid 1448139)
Effluent3	k141_966131	beta-lactam__VEB-3	Gammaproteobacteria (taxid 1236)
Effluent3	k141_970030	unclassified__cAMP-regulatory protein	Shewanella decolorationis (taxid 256839)
PC1	k141_1015992	chloramphenicol__catB	Comamonas kerstersii (taxid 225992)
PC1	k141_1030015	bacitracin__bacA	Comamonadaceae (taxid 80864)
PC1	k141_108462	aminoglycoside__aadA	Proteobacteria (taxid 1224)
PC1	k141_1103407	trimethoprim__dfrA16	Pseudomonas aeruginosa (taxid 287)
PC1	k141_1166389	macrolide-lincosamide-streptogramin__ereA	Geobacter lovleyi SZ (taxid 398767)
PC1	k141_1170025	sulfonamide__sul2	Bacteria (taxid 2)
PC1	k141_1172553	bacitracin__bacA	Thiobacillus denitrificans ATCC 25259 (taxid 292415)
PC1	k141_118170	multidrug__multidrug_ABC_transporter	Ralstonia insidiosa (taxid 190721)
PC1	k141_1246390	bacitracin__bacA	Polynucleobacter necessarius (taxid 576610)
PC1	k141_1257235	beta-lactam__CMY-1	Klebsiella pneumoniae (taxid 573)
PC1	k141_1257392	beta-lactam__PER-1	Acinetobacter (taxid 469)
PC1	k141_1372117	tetracycline__tetX	Bacteroidetes (taxid 976)
PC1	k141_1503964	bacitracin__bacA	Pseudomonas sp. LBUM920 (taxid 2126069)
PC1	k141_1517766	bacitracin__bacA	unclassified (taxid 0)
PC1	k141_1524839	aminoglycoside__aadA	Acinetobacter junii (taxid 40215)
PC1	k141_1553821	tetracycline__tetA	Proteobacteria (taxid 1224)
PC1	k141_1554281	trimethoprim__dfrA14	Klebsiella pneumoniae JM45 (taxid 1380908)
PC1	k141_1554281	aminoglycoside__ant(2'')-I	Klebsiella pneumoniae JM45 (taxid 1380908)
PC1	k141_1554281	beta-lactam__VEB-3	Klebsiella pneumoniae JM45 (taxid 1380908)
PC1	k141_156301	macrolide-lincosamide-streptogramin__ereA	Salmonella enterica subsp. enterica (taxid 59201)
PC1	k141_1589396	aminoglycoside__aadA	Ottowia oryzae (taxid 2109914)
PC1	k141_207951	beta-lactam__AER-1	Pseudomonas putida HB3267 (taxid 1215088)
PC1	k141_20951	sulfonamide__sul1	Gammaproteobacteria (taxid 1236)
PC1	k141_286523	beta-lactam__OXA-119	Gammaproteobacteria (taxid 1236)
PC1	k141_369089	aminoglycoside__aph(6)-I	Pseudomonas putida (taxid 303)
PC1	k141_369089	aminoglycoside__aph(3'')-I	Pseudomonas putida (taxid 303)
PC1	k141_397737	beta-lactam__GES-1	Pseudomonas aeruginosa (taxid 287)
PC1	k141_405637	multidrug__ompR	Thauera sp. MZ1T (taxid 85643)
PC1	k141_409339	bacitracin__bacA	Cupriavidus pauculus (taxid 82633)
PC1	k141_451651	colistin__MCR-5	Thauera sp. K11 (taxid 2005884)
PC1	k141_462584	chloramphenicol__floR	Rhodobacter sp. LPB0142 (taxid 1850250)
PC1	k141_492061	bacitracin__bacA	Rhodoferax ferrireducens T118 (taxid 338969)
PC1	k141_502792	tetracycline__tetA	Enterobacterales (taxid 91347)
PC1	k141_517043	aminoglycoside__aac(6')-II	Escherichia coli (taxid 562)
PC1	k141_517043	beta-lactam__OXA-47	Escherichia coli (taxid 562)
PC1	k141_540210	beta-lactam__OXA-12	Aeromonas veronii (taxid 654)
PC1	k141_685618	tetracycline__tetG	Rhodobacteraceae (taxid 31989)
PC1	k141_780235	beta-lactam__OXA-10	Pseudomonas aeruginosa (taxid 287)
PC1	k141_806733	aminoglycoside__aac(6')-II	Klebsiella pneumoniae (taxid 573)
PC1	k141_806733	beta-lactam__OXA-21	Klebsiella pneumoniae (taxid 573)
PC1	k141_852333	multidrug__mexD	Aromatoleum aromaticum EbN1 (taxid 76114)
PC1	k141_903482	chloramphenicol__floR	Proteobacteria (taxid 1224)
PC1	k141_939160	beta-lactam__class A beta-lactamase	Pseudomonas aeruginosa (taxid 287)
PC1	k141_956285	bacitracin__bacA	Thauera sp. MZ1T (taxid 85643)
PC1	k141_968950	aminoglycoside__aadA	Pseudomonas aeruginosa (taxid 287)
PC2	k141_1070643	chloramphenicol__floR	Rhodobacter sp. LPB0142 (taxid 1850250)
PC2	k141_1085063	bacitracin__bacA	Ramlibacter tataouinensis TTB310 (taxid 365046)
PC2	k141_1113649	aminoglycoside__aadA	Enterobacteriaceae (taxid 543)
PC2	k141_1119368	trimethoprim__dfrA16	Azospira oryzae PS (taxid 640081)
PC2	k141_1149202	macrolide-lincosamide-streptogramin__ereA	Enterobacteriaceae (taxid 543)
PC2	k141_1168512	beta-lactam__VEB-3	Klebsiella pneumoniae JM45 (taxid 1380908)
PC2	k141_1172344	bacitracin__bacA	unclassified Streptomyces (taxid 2593676)
PC2	k141_1187607	tetracycline__tetA	Bacteria (taxid 2)
PC2	k141_1220776	multidrug__mexD	Aromatoleum aromaticum EbN1 (taxid 76114)
PC2	k141_1259372	tetracycline__tetA	Proteobacteria (taxid 1224)
PC2	k141_1277956	sulfonamide__sul2	Escherichia coli (taxid 562)
PC2	k141_1335205	beta-lactam__CMY-1	Klebsiella pneumoniae (taxid 573)
PC2	k141_1335290	beta-lactam__PER-1	Acinetobacter (taxid 469)
PC2	k141_1376956	bacitracin__bacA	Thauera sp. MZ1T (taxid 85643)
PC2	k141_1382251	beta-lactam__OXA-17	Klebsiella pneumoniae (taxid 573)
PC2	k141_1385771	macrolide-lincosamide-streptogramin__ereB	Enterobacterales (taxid 91347)
PC2	k141_1397514	sulfonamide__sul1	root (taxid 1)
PC2	k141_1430187	multidrug__emrE	unclassified (taxid 0)
PC2	k141_1508000	multidrug__multidrug_ABC_transporter	Ralstonia insidiosa (taxid 190721)
PC2	k141_1514871	chloramphenicol__catB	Comamonas kerstersii (taxid 225992)
PC2	k141_1519168	multidrug__ompR	Thauera sp. MZ1T (taxid 85643)
PC2	k141_1536108	macrolide-lincosamide-streptogramin__ermF	Flavobacterium columnare (taxid 996)
PC2	k141_1562751	beta-lactam__AER-1	Pseudomonas putida HB3267 (taxid 1215088)
PC2	k141_213486	macrolide-lincosamide-streptogramin__ereA	Geobacter lovleyi SZ (taxid 398767)
PC2	k141_23816	bacitracin__bacA	Variovorax sp. PAMC 28711 (taxid 1795631)
PC2	k141_271915	aminoglycoside__aadA	Ottowia oryzae (taxid 2109914)
PC2	k141_287284	bacitracin__bacA	Betaproteobacteria (taxid 28216)
PC2	k141_314276	tetracycline__tetG	Proteobacteria (taxid 1224)
PC2	k141_357920	beta-lactam__OXA-21	Klebsiella pneumoniae (taxid 573)
PC2	k141_357920	aminoglycoside__aac(6')-II	Klebsiella pneumoniae (taxid 573)
PC2	k141_361042	bacitracin__bacA	Thauera sp. MZ1T (taxid 85643)
PC2	k141_362083	aminoglycoside__aph(3'')-I	Pseudomonas putida (taxid 303)
PC2	k141_362083	aminoglycoside__aph(6)-I	Pseudomonas putida (taxid 303)
PC2	k141_377958	chloramphenicol__floR	Gammaproteobacteria (taxid 1236)
PC2	k141_435895	bacitracin__bacA	Proteobacteria (taxid 1224)
PC2	k141_464571	beta-lactam__OXA-10	Pseudomonas aeruginosa (taxid 287)
PC2	k141_465428	aminoglycoside__aadA	Pigmentiphaga sp. H8 (taxid 2488560)
PC2	k141_466897	beta-lactam__GES-1	Gammaproteobacteria (taxid 1236)
PC2	k141_489659	bacitracin__bacA	Polynucleobacter necessarius (taxid 576610)
PC2	k141_531737	bacitracin__bacA	Thiobacillus denitrificans ATCC 25259 (taxid 292415)
PC2	k141_543350	beta-lactam__class A beta-lactamase	Pseudomonas aeruginosa (taxid 287)
PC2	k141_559407	colistin__MCR-5	Aromatoleum aromaticum EbN1 (taxid 76114)
PC2	k141_694131	aminoglycoside__aac(3)-I	unclassified (taxid 0)
PC2	k141_707961	beta-lactam__OXA-119	Aeromonas caviae (taxid 648)
PC2	k141_792227	beta-lactam__OXA-47	Providencia rettgeri (taxid 587)
PC2	k141_7987	bacitracin__bacA	Rhodoferax ferrireducens T118 (taxid 338969)
PC2	k141_832776	multidrug__ompR	Thauera sp. MZ1T (taxid 85643)
PC2	k141_905605	trimethoprim__dfrA14	Gammaproteobacteria (taxid 1236)
PC2	k141_90583	aminoglycoside__aac(6')-II	Candidatus Accumulibacter phosphatis clade IIA str. UW-1 (taxid 522306)
PC2	k141_985023	aminoglycoside__aac(6')-I	Comamonas kerstersii (taxid 225992)
PC2	k141_993594	tetracycline__tetX	Olleya aquimaris (taxid 639310)
PC2	k141_997705	aminoglycoside__aadA	Pseudomonas aeruginosa (taxid 287)
PC3	k141_1015413	bacitracin__bacA	Comamonadaceae (taxid 80864)
PC3	k141_105854	tetracycline__tetA	Undibacterium parvum (taxid 401471)
PC3	k141_1106901	trimethoprim__dfrA14	Gammaproteobacteria (taxid 1236)
PC3	k141_1114791	chloramphenicol__catB	Gammaproteobacteria (taxid 1236)
PC3	k141_1120454	sulfonamide__sul2	Escherichia coli (taxid 562)
PC3	k141_1120555	tetracycline__tetA	Enterobacterales (taxid 91347)
PC3	k141_1151413	bacitracin__bacA	Thauera sp. MZ1T (taxid 85643)
PC3	k141_1190960	aminoglycoside__aadA	Hydrogenophaga crassostreae (taxid 1763535)
PC3	k141_1203799	aminoglycoside__aph(6)-I	Phaeobacter inhibens (taxid 221822)
PC3	k141_1314462	tetracycline__tetX	Olleya aquimaris (taxid 639310)
PC3	k141_1314742	macrolide-lincosamide-streptogramin__ereA	Geobacter lovleyi SZ (taxid 398767)
PC3	k141_1323594	bacitracin__bacA	unclassified (taxid 0)
PC3	k141_1405033	aminoglycoside__ant(2'')-I	Gammaproteobacteria (taxid 1236)
PC3	k141_1405033	beta-lactam__VEB-3	Gammaproteobacteria (taxid 1236)
PC3	k141_1435771	bacitracin__bacA	Thiobacillus denitrificans ATCC 25259 (taxid 292415)
PC3	k141_1480046	beta-lactam__OXA-47	Comamonas kerstersii (taxid 225992)
PC3	k141_1483660	chloramphenicol__floR	Rhodobacter sp. LPB0142 (taxid 1850250)
PC3	k141_153762	beta-lactam__CMY-1	Klebsiella pneumoniae (taxid 573)
PC3	k141_1568226	beta-lactam__class A beta-lactamase	Pseudomonas aeruginosa (taxid 287)
PC3	k141_1590644	sulfonamide__sul1	Bacteria (taxid 2)
PC3	k141_183208	beta-lactam__OXA-10	Pseudomonas aeruginosa (taxid 287)
PC3	k141_243847	unclassified__cAMP-regulatory protein	Aeromonas veronii (taxid 654)
PC3	k141_247791	macrolide-lincosamide-streptogramin__ermF	Bacteroides fragilis (taxid 817)
PC3	k141_317760	tetracycline__tetG	Niveispirillum cyanobacteriorum (taxid 1612173)
PC3	k141_34624	beta-lactam__PER-1	Acinetobacter (taxid 469)
[truncated: 504 more rows]

## Sheet: Dataset S8
Table S8.Summary of assembled ARG-carrying contigs in metagenomes.
Group	Classified (%)	ACCs (%)	multi-ARGs ACCs (%)	ARG&MGE-co-carrying contigs(%)
RT	22.12 ± 0.39	0.09 ± 0.01	8.87 ± 1.44	34.78 ± 1.74
AAT-1	14.44 ± 0.27	0.02 ± 0.01	11.13 ± 0.53	32.32 ± 6.73
AAT-2	14.41 ± 0.30	0.04 ± 0.01	10.45 ± 2.25	28.43 ± 2.99
AAT-3	13.09 ± 2.41	0.03 ± 0.00	8.95 ± 1.88	34.90 ± 5.41
AET	17.78 ± 0.19	0.07 ± 0.01	11.46 ± 4.05	26.58 ± 4.48
1st_MER	18.20 ± 1.18	0.04 ± 0.01	12.68 ± 4.96	23.29 ± 2.54
2nd_MER	18.91 ± 0.56	0.03 ± 0.00	5.81 ± 0.17	20.70 ± 2.86
1st_COT	20.82 ± 0.30	0.02 ± 0.01	6.99 ± 1.97	25.02 ± 3.08
PC	20.13 ± 0.37	0.03 ± 0.00	6.22 ± 3.29	26.75 ± 7.17
CT	20.63 ± 0.61	0.03 ± 0.00	4.69 ± 1.47	26.85 ± 7.82
2nd_COT	20.85 ± 0.33	0.03 ± 0.00	7.65 ± 1.43	24.47 ± 7.56
3rd_COT	18.54 ± 0.37	0.02 ± 0.00	10.09 ± 3.16	34.96 ± 3.79
SC	17.93 ± 0.14	0.03 ± 0.00	8.33 ± 2.89	26.67 ± 1.44
Effluent	18.96 ± 1.18	0.03 ± 0.01	8.22 ± 2.19	21.18 ± 3.46
Sludge	17.59 ± 0.40	0.02 ± 0.00	10.13 ± 2.75	31.85 ± 5.62

## Sheet: Dataset S9
Table S9. Contigs information getted and calcaulated from Ma et al.
Sample	Contigs	ACCs	multi-ARGs ACCs (%)	ARG&MGE-co-carrying contigs(%)	ACCs(‰)	multi-ARGs ACCs (%)	ARG&MGE-co-carrying contigs(%)
CF20d	95042	49	6	5	0.52	12.24	10.2
CF80d	108016	160	28	11	1.48	17.5	6.88
PF1m	22338	107	15	8	4.79	14.02	7.48
PF8m	42665	31	2	7	0.73	6.45	22.58
Influent	55982	99	14	8	1.77	14.14	8.08
HumanGut	158007	113	49	17	0.72	43.36	15.04

## Sheet: Dataset S10
Table S10. Statistics for each unit's MAGs with completeness ≥ 70 and contamination ≤ 10.
		completeness	contamination	GC	N50	size
1st_COT1	bin.34	99.2	3.407	0.708	19980	7341308
1st_COT1	bin.1	99.04	0.476	0.369	43360	3062521
1st_COT1	bin.19	98.99	3.918	0.488	15317	2526025
1st_COT1	bin.9	98.36	2.922	0.635	42201	3722887
1st_COT1	bin.26	98.32	1.117	0.423	62811	4465601
1st_COT1	bin.61	98.29	4.018	0.648	49217	2629382
1st_COT1	bin.29	98.09	0.952	0.39	203275	2734398
1st_COT1	bin.51	98.02	0.246	0.327	139472	2651074
1st_COT1	bin.54	98.01	1.485	0.412	101071	3611072
1st_COT1	bin.8	97.29	1.475	0.438	41949	3566284
1st_COT1	bin.22	97.04	1.612	0.361	19939	2727790
1st_COT1	bin.56	97.02	1.351	0.341	41934	3796918
1st_COT1	bin.66	96.72	1.092	0.574	19593	3595453
1st_COT1	bin.46	96.72	3.037	0.684	102190	4363225
1st_COT1	bin.42	96.64	5.015	0.508	46881	3483157
1st_COT1	bin.59	96.3	0.985	0.424	102540	3458569
1st_COT1	bin.27	96.28	1.347	0.71	10849	4296900
1st_COT1	bin.36	96.14	0	0.448	27287	2840568
1st_COT1	bin.21	95.9	3.863	0.597	21170	3933010
1st_COT1	bin.69	95.33	1.868	0.649	44607	3310886
1st_COT1	bin.15	95.16	1.075	0.438	26167	3704422
1st_COT1	bin.16	95	1.428	0.384	35882	3219838
1st_COT1	bin.63	94.64	2.678	0.534	24926	3433425
1st_COT1	bin.31	94.41	0.476	0.456	25279	3249613
1st_COT1	bin.40	94.08	1.275	0.475	31219	2741636
1st_COT1	bin.24	93.63	5.484	0.564	210315	4875212
1st_COT1	bin.7	93.4	4.301	0.705	35027	4921421
1st_COT1	bin.41	93.33	1.648	0.733	89498	8705210
1st_COT1	bin.10	93.1	1.737	0.655	70014	3282717
1st_COT1	bin.20	92.73	3.202	0.474	29083	4099065
1st_COT1	bin.25	92.34	2.697	0.65	12140	2230170
1st_COT1	bin.44	90.9	1.01	0.522	65952	3864473
1st_COT1	bin.43	90.6	4.518	0.63	10877	2989630
1st_COT1	bin.50	90.45	3.665	0.694	44225	3429944
1st_COT1	bin.6	90	3.363	0.661	27565	5388826
1st_COT1	bin.77	89.98	2.807	0.416	23982	3540201
1st_COT1	bin.32	89.11	2.721	0.611	10176	4312545
1st_COT1	bin.58	88.74	0	0.486	65477	3118585
1st_COT1	bin.17	87.93	3.134	0.49	12554	3130952
1st_COT1	bin.55	87.71	5.728	0.577	40225	1733633
1st_COT1	bin.57	86.89	5.965	0.727	28989	4687463
1st_COT1	bin.12	86.88	0.746	0.552	10849	2762705
1st_COT1	bin.2	86.64	6.989	0.731	7565	8311136
1st_COT1	bin.28	86.25	2.053	0.498	17519	1925741
1st_COT1	bin.74	85.56	0.7	0.715	21074	4482058
1st_COT1	bin.68	84.78	1.777	0.384	7898	1449949
1st_COT1	bin.73	84.5	7.359	0.637	5619	5665776
1st_COT1	bin.13	84.29	4.991	0.655	18715	2953341
1st_COT1	bin.64	83.63	1.818	0.501	114775	3834065
1st_COT1	bin.37	82.75	6.896	0.625	21139	2915409
1st_COT1	bin.38	82.1	2.913	0.69	13334	2810787
1st_COT1	bin.75	81.36	0.181	0.612	8890	3099857
1st_COT1	bin.47	81.27	3.136	0.327	7904	2536416
1st_COT1	bin.5	81.11	1.17	0.658	15731	2655581
1st_COT1	bin.39	80.92	2.955	0.707	10585	2789407
1st_COT1	bin.35	80.74	0.541	0.403	4294	2235427
1st_COT1	bin.48	80.3	0	0.412	57102	624735
1st_COT1	bin.30	80.28	9.366	0.669	3372	2859721
1st_COT1	bin.3	79.44	5.054	0.685	5960	3170058
1st_COT1	bin.76	77.58	9.482	0.705	55923	4800544
1st_COT1	bin.65	77.26	5.71	0.6	5744	1619152
1st_COT1	bin.4	75.81	4.424	0.563	17047	1919130
1st_COT1	bin.11	74.53	3.569	0.49	5217	2148158
1st_COT1	bin.72	74.13	0	0.682	36662	3094282
1st_COT1	bin.71	73.56	4.758	0.696	11092	2478799
1st_COT1	bin.14	73.18	0.953	0.579	13161	1223712
1st_COT1	bin.53	73.14	3.263	0.543	4136	2877044
1st_COT1	bin.70	72.94	0.98	0.412	4295	1659462
1st_COT1	bin.60	72.72	2.586	0.652	3120	5084607
1st_COT1	bin.23	72.34	6.501	0.459	2520	3063758
1st_COT1	bin.45	71.95	5.555	0.533	3349	3220600
1st_COT1	bin.18	71.55	0	0.73	7902	3259614
1st_COT1	bin.49	71.46	2.277	0.621	9319	1665443
1st_COT1	bin.33	71.2	2.204	0.64	2725	2571573
1st_COT1	bin.67	71.1	0	0.367	22540	893017
1st_COT1	bin.62	70.8	4.267	0.663	3888	2952136
1st_COT1	bin.52	70.42	3.712	0.497	5350	3818651
1st_COT2	bin.13	99.73	2.609	0.683	111334	4478591
1st_COT2	bin.38	99.68	0.47	0.487	24855	2536832
1st_COT2	bin.15	99.45	0	0.437	81132	3828892
1st_COT2	bin.16	98.6	1.505	0.474	29975	2780480
1st_COT2	bin.46	98.57	0.952	0.369	53286	2928918
1st_COT2	bin.36	98.32	0.558	0.423	79129	4448050
1st_COT2	bin.73	98.04	6.349	0.507	44273	3765555
1st_COT2	bin.55	98.02	0.246	0.33	146724	2692022
1st_COT2	bin.41	98.01	2.475	0.412	92637	3636390
1st_COT2	bin.8	97.97	3.407	0.708	14112	7216892
1st_COT2	bin.71	97.85	1.518	0.648	55209	2585504
1st_COT2	bin.68	97.61	0.476	0.39	203172	2728726
1st_COT2	bin.14	97.29	0.985	0.424	125743	3461989
1st_COT2	bin.56	97.2	9.929	0.635	49003	3763474
1st_COT2	bin.61	96.66	1.888	0.384	18178	1648212
1st_COT2	bin.58	95.64	6.379	0.659	38981	3894385
1st_COT2	bin.74	95.56	1.077	0.648	32007	2247349
1st_COT2	bin.27	95.53	1.785	0.533	60034	3481172
1st_COT2	bin.35	95.47	2.142	0.384	34537	3263749
1st_COT2	bin.3	94.74	2.538	0.704	69304	4853813
1st_COT2	bin.32	94.53	0	0.551	17112	2883759
1st_COT2	bin.57	94.48	1.672	0.648	31124	3350996
1st_COT2	bin.52	94.36	4.66	0.726	30792	4979903
1st_COT2	bin.18	94.17	1.092	0.573	27435	3633784
1st_COT2	bin.72	93.92	1.833	0.733	78647	8728931
1st_COT2	bin.45	93.75	3.587	0.655	34181	3312466
1st_COT2	bin.47	93.7	0	0.451	23551	2600344
1st_COT2	bin.64	93.63	4.575	0.564	185200	4785432
1st_COT2	bin.66	93.62	1.509	0.453	17944	3788954
1st_COT2	bin.63	93.01	1.117	0.475	32542	3536981
1st_COT2	bin.70	92.86	3.022	0.709	9890	4470530
1st_COT2	bin.78	92.79	1.351	0.343	43069	4237340
1st_COT2	bin.49	92.47	2.204	0.437	25311	3654942
1st_COT2	bin.19	92.1	1.02	0.61	17211	4577522
1st_COT2	bin.26	91.87	1.97	0.416	20775	3635471
1st_COT2	bin.22	91.81	3.818	0.657	23486	5630482
1st_COT2	bin.31	90.9	4.545	0.521	80609	4015889
1st_COT2	bin.76	90.42	0.985	0.402	9618	2638811
1st_COT2	bin.60	90.12	2.725	0.715	21936	4654861
1st_COT2	bin.40	89.57	1.724	0.491	11462	3120674
1st_COT2	bin.1	89.39	1.818	0.502	104169	3772145
1st_COT2	bin.21	88.15	0.473	0.497	19044	1926752
1st_COT2	bin.54	87.73	2.664	0.412	5879	1793965
1st_COT2	bin.24	87.04	5.721	0.731	12250	8892243
1st_COT2	bin.28	86.4	3.246	0.637	5447	5779049
1st_COT2	bin.39	86.35	2.185	0.542	6940	2645041
1st_COT2	bin.2	85.63	2.667	0.579	63855	1609851
1st_COT2	bin.37	85.57	0.273	0.382	6843	3127493
1st_COT2	bin.69	84.7	2.072	0.706	9446	2813081
1st_COT2	bin.20	84.36	1.224	0.62	16769	1647445
1st_COT2	bin.33	84	2.598	0.361	5328	2047639
1st_COT2	bin.53	83.55	7.526	0.656	21393	2987847
1st_COT2	bin.62	82.67	0	0.486	95007	2794167
1st_COT2	bin.77	81.59	3.712	0.496	7285	4241885
1st_COT2	bin.50	81.45	5.047	0.689	13682	2865695
1st_COT2	bin.48	81.2	3.804	0.344	6174	2291266
1st_COT2	bin.75	80.9	1.01	0.611	8531	3205226
1st_COT2	bin.79	80.33	2.564	0.726	7109	3641321
1st_COT2	bin.25	80.3	0	0.411	66795	631317
1st_COT2	bin.12	79.92	3.162	0.326	7744	2378766
1st_COT2	bin.29	79.82	0.877	0.6	18608	3536679
1st_COT2	bin.11	79.7	7.134	0.633	21328	2325387
1st_COT2	bin.7	78.98	1.09	0.559	17517	1906523
1st_COT2	bin.43	78.85	3.333	0.319	7543	3559487
1st_COT2	bin.44	75.86	4.31	0.683	17991	3003597
1st_COT2	bin.34	75.86	8.62	0.662	9869	2959700
1st_COT2	bin.5	75.3	4.603	0.502	5151	1223347
1st_COT2	bin.80	74.84	0.158	0.461	23203	2579903
1st_COT2	bin.42	74.84	0	0.366	22560	982630
1st_COT2	bin.51	74.52	0	0.334	20787	2199820
1st_COT2	bin.9	74.34	2.987	0.64	2540	2590601
1st_COT2	bin.23	74.34	4.324	0.6	5741	1625838
1st_COT2	bin.17	74.29	1.724	0.705	33368	4886587
1st_COT2	bin.59	73.88	2.947	0.616	3572	3990892
1st_COT2	bin.10	73.68	1.754	0.693	48370	2759891
1st_COT2	bin.4	73.4	5.312	0.486	5351	2328097
1st_COT2	bin.30	72.18	0	0.63	11447	3081378
1st_COT2	bin.67	71.67	3.497	0.663	3943	2993675
1st_COT2	bin.6	71.23	8.652	0.682	7337	3046191
1st_COT2	bin.65	70.1	1.149	0.67	3133	2164154
1st_COT3	bin.10	100	1.075	0.361	54270	2825339
1st_COT3	bin.70	99.84	2.351	0.487	15956	2496259
1st_COT3	bin.20	98.88	1.117	0.423	77843	4484495
1st_COT3	bin.21	98.64	3.407	0.707	22674	7332477
1st_COT3	bin.4	98.6	2.793	0.472	29417	4372468
1st_COT3	bin.53	98.52	2.736	0.473	33180	2823757
1st_COT3	bin.16	98.09	0	0.39	203214	2739088
1st_COT3	bin.63	98.02	0.246	0.327	136594	2636728
1st_COT3	bin.38	98.01	1.485	0.413	109227	3556076
1st_COT3	bin.9	97.84	1.607	0.648	42991	2629197
1st_COT3	bin.44	97.81	0	0.437	101517	3800561
1st_COT3	bin.41	97.78	0.246	0.445	24110	2947475
1st_COT3	bin.15	97.75	1.59	0.648	49687	3367628
1st_COT3	bin.62	97.29	1.477	0.423	122245	3388482
1st_COT3	bin.60	97	3.412	0.508	45363	3460891
1st_COT3	bin.3	96.66	1.444	0.37	51739	3043789
1st_COT3	bin.56	96.59	3.512	0.705	35970	5152409
1st_COT3	bin.28	96.47	2.595	0.655	62139	3336137
1st_COT3	bin.45	95.92	1.851	0.658	39387	3015261
1st_COT3	bin.19	95.9	1.293	0.573	19592	3645655
1st_COT3	bin.48	95.78	3.26	0.66	30738	3737220
1st_COT3	bin.31	95.66	1.975	0.635	47542	3499806
1st_COT3	bin.39	94.55	3.607	0.731	66042	9202189
1st_COT3	bin.14	94.33	0.238	0.455	24533	3196561
1st_COT3	bin.8	94.28	1.19	0.383	36247	3197563
1st_COT3	bin.68	94.05	2.432	0.343	41488	4292108
1st_COT3	bin.73	93.75	2.02	0.534	16662	3405866
1st_COT3	bin.37	93.63	4.575	0.564	190079	4830510
1st_COT3	bin.25	93.16	1.275	0.552	14450	2837892
1st_COT3	bin.49	92.47	3.494	0.437	26916	3741613
1st_COT3	bin.50	91.12	1.051	0.685	98672	4067154
1st_COT3	bin.23	90.9	4.811	0.501	144109	3963597
1st_COT3	bin.18	90.06	1.777	0.385	8343	1463730
1st_COT3	bin.59	90	3.636	0.522	90737	4056860
1st_COT3	bin.72	89.65	1.642	0.416	21854	3439927
1st_COT3	bin.13	89.54	3.317	0.5	15707	1960680
1st_COT3	bin.61	88.33	3.919	0.66	14960	5375191
1st_COT3	bin.22	88.04	4.653	0.631	11487	2926006
1st_COT3	bin.57	87.11	0.492	0.491	12909	2999703
1st_COT3	bin.27	86.14	3.131	0.681	44541	3220745
1st_COT3	bin.12	85.93	2.165	0.728	37923	4546640
1st_COT3	bin.40	85.45	3.01	0.559	18766	2076275
1st_COT3	bin.5	85.38	0.422	0.58	42626	1561132
1st_COT3	bin.32	85.14	0	0.486	86729	2969740
1st_COT3	bin.11	84.9	1.132	0.691	12753	2805177
1st_COT3	bin.36	83.68	4.309	0.729	7247	3428200
1st_COT3	bin.34	83.04	5.053	0.732	5391	7477937
1st_COT3	bin.17	83.01	1.446	0.651	11453	1935468
1st_COT3	bin.35	82.84	2.383	0.716	21390	4548296
1st_COT3	bin.1	82.35	3.621	0.705	51996	4200570
1st_COT3	bin.69	81.81	7.272	0.611	9561	3320263
1st_COT3	bin.58	81.48	7.342	0.526	6795	4764990
1st_COT3	bin.71	81.31	0.283	0.637	4605	5596939
1st_COT3	bin.30	81.02	3.915	0.657	17238	2945802
1st_COT3	bin.66	80.39	6.604	0.482	5013	2388063
1st_COT3	bin.47	80.3	0	0.411	79112	629714
1st_COT3	bin.24	80.3	1.366	0.541	6453	2545406
1st_COT3	bin.42	79.82	0	0.599	21725	3569541
1st_COT3	bin.6	79.75	3.119	0.403	5280	2346693
1st_COT3	bin.2	79.56	1.666	0.377	6178	2295953
1st_COT3	bin.54	78.12	1.887	0.709	4652	3607281
1st_COT3	bin.7	77.98	2.206	0.705	10426	2529561
1st_COT3	bin.65	76.77	1.092	0.385	5302	2834569
1st_COT3	bin.55	76.43	4.48	0.326	8541	2288631
1st_COT3	bin.46	75.08	2.38	0.612	4480	3573788
1st_COT3	bin.29	74.82	1.96	0.414	4541	1564883
1st_COT3	bin.26	74.08	4.366	0.64	3100	2764261
1st_COT3	bin.51	73.97	5.549	0.678	6704	3387865
1st_COT3	bin.67	73.29	2.957	0.651	3539	5086694
1st_COT3	bin.64	72.48	0.98	0.577	12468	1280336
1st_COT3	bin.52	72.4	6.419	0.495	5306	3987876
1st_COT3	bin.33	71.53	5.345	0.533	3615	3576325
1st_COT3	bin.43	70.53	1.724	0.366	18564	923136
1st_MER1	bin.17	99.84	0.47	0.487	42300	2625633
1st_MER1	bin.32	99.83	0.653	0.408	43118	2572080
1st_MER1	bin.46	98.92	2.526	0.316	44656	4290885
1st_MER1	bin.22	98.58	1.742	0.676	120582	3800443
1st_MER1	bin.45	98.32	1.117	0.423	61585	4479958
1st_MER1	bin.51	97.86	3.424	0.454	1222553	2031917
1st_MER1	bin.34	97.81	2.185	0.573	30842	3655391
1st_MER1	bin.28	97.7	0.592	0.652	51647	2681044
1st_MER1	bin.4	97.33	1.777	0.384	25361	1619538
1st_MER1	bin.58	96.55	1.658	0.363	48759	3462306
1st_MER1	bin.27	95.17	5.238	0.508	40764	3379856
1st_MER1	bin.33	94.82	1.724	0.557	78137	1386014
1st_MER1	bin.30	94.52	1.351	0.522	60068	4831608
1st_MER1	bin.6	94.18	7.062	0.434	21479	1297037
1st_MER1	bin.26	94.13	5.027	0.474	18659	3810010
1st_MER1	bin.49	94.06	6.636	0.649	29624	2613912
1st_MER1	bin.57	93.82	6.179	0.515	19796	1315793
1st_MER1	bin.16	93.17	0.759	0.546	100381	1793997
1st_MER1	bin.42	93.01	0.855	0.437	20535	3866418
1st_MER1	bin.15	92.58	1.313	0.455	7885	2520606
1st_MER1	bin.23	92.53	5.714	0.431	12899	3686105
1st_MER1	bin.24	92.24	9.285	0.498	13244	1538776
1st_MER1	bin.43	92	0	0.573	13797	1483116
1st_MER1	bin.11	91.61	0.985	0.424	10821	3255193
1st_MER1	bin.10	90.91	4.03	0.615	25285	3676720
1st_MER1	bin.31	90.9	2.909	0.559	47647	2115866
1st_MER1	bin.14	90.55	4.032	0.605	4815	1284291
1st_MER1	bin.20	90.54	4.054	0.51	17359	3870015
1st_MER1	bin.53	90.37	1.785	0.392	174474	3477576
1st_MER1	bin.59	90.3	2.227	0.495	10792	4856534
1st_MER1	bin.29	90.15	2.063	0.414	8776	2972003
1st_MER1	bin.12	89.19	3.261	0.487	13321	2574634
1st_MER1	bin.37	89.08	4.127	0.675	4853	2948834
1st_MER1	bin.48	88.66	1.451	0.557	10149	2448372
1st_MER1	bin.18	88.42	0.766	0.49	12688	3226545
1st_MER1	bin.21	88.01	1.546	0.69	16589	3173869
1st_MER1	bin.41	86.81	2.197	0.678	20413	4263100
1st_MER1	bin.1	84.39	3.68	0.656	31108	2999970
1st_MER1	bin.2	83.75	1.102	0.597	11685	1146655
1st_MER1	bin.55	83.52	1.994	0.695	37804	6138242
1st_MER1	bin.38	82.44	2.718	0.459	6620	1478643
1st_MER1	bin.56	81.49	0.505	0.582	161263	2617301
1st_MER1	bin.19	80.17	0	0.484	8014	2036402
1st_MER1	bin.44	79.14	6.437	0.658	49641	2906388
1st_MER1	bin.35	78.87	5.489	0.605	52925	3180798
1st_MER1	bin.39	76.69	1.063	0.517	4676	1353966
1st_MER1	bin.9	76.33	2.539	0.621	27267	2040869
1st_MER1	bin.25	75.46	2.885	0.536	8168	2424414
1st_MER1	bin.13	75.45	0.484	0.577	179074	3417089
1st_MER1	bin.54	75	7.836	0.614	4940	3626501
1st_MER1	bin.36	74.95	1.198	0.39	3671	1351326
1st_MER1	bin.47	74.3	3.03	0.525	7329	3330528
1st_MER1	bin.40	74.09	2.942	0.673	11471	2655510
1st_MER1	bin.50	73.56	6.894	0.654	13249	3549302
1st_MER1	bin.52	72.52	2.298	0.669	2474	2665295
1st_MER1	bin.3	72.25	7.053	0.368	13959	1809713
1st_MER1	bin.8	71.13	4.311	0.457	4470	3121437
1st_MER1	bin.7	70.7	7.336	0.637	2266	2392468
1st_MER1	bin.5	70.17	3.571	0.425	3908	2270573
1st_MER2	bin.49	99.84	0.47	0.487	42406	2585745
1st_MER2	bin.36	99.83	0.653	0.407	73836	2679578
1st_MER2	bin.32	99.45	9.567	0.33	68453	4251238
1st_MER2	bin.55	98.92	1.72	0.316	49509	4303087
1st_MER2	bin.29	98.88	1.117	0.423	85487	4487431
1st_MER2	bin.18	98.27	5.172	0.65	135494	3094676
1st_MER2	bin.17	98.02	1.724	0.363	68078	3461381
1st_MER2	bin.35	97.86	3.424	0.454	1222729	2033778
1st_MER2	bin.2	97.16	8.65	0.507	39223	3624866
1st_MER2	bin.39	97.02	1.06	0.677	62565	3659466
1st_MER2	bin.1	96.72	1.839	0.573	31448	3670470
1st_MER2	bin.37	96.42	2.678	0.534	22359	3466167
1st_MER2	bin.9	96	1.777	0.384	31014	1579346
1st_MER2	bin.14	95.54	1.361	0.496	25817	5072455
1st_MER2	bin.8	95.43	1.989	0.438	23112	3902174
1st_MER2	bin.42	95.4	1.532	0.653	27276	2627616
1st_MER2	bin.50	95.33	0.492	0.453	11561	2617150
1st_MER2	bin.47	94.82	0	0.557	78187	1375047
1st_MER2	bin.43	94.27	3.169	0.648	35797	2546057
1st_MER2	bin.34	93.95	2.747	0.483	10263	2202183
1st_MER2	bin.22	92.72	5.636	0.658	21718	5550189
1st_MER2	bin.64	92.71	2.132	0.547	91043	1789528
1st_MER2	bin.13	92.54	1.631	0.425	11305	3256061
1st_MER2	bin.44	92.48	3.333	0.433	16311	3079304
1st_MER2	bin.62	92.25	4.193	0.486	14892	3044177
1st_MER2	bin.28	92	1.333	0.57	15397	1551435
1st_MER2	bin.5	91.57	5.617	0.515	15895	1258877
1st_MER2	bin.57	91.35	0.81	0.343	37780	3045972
1st_MER2	bin.6	90.9	0.909	0.522	70514	3929349
1st_MER2	bin.16	90.59	3.724	0.675	5085	2987932
1st_MER2	bin.19	90.46	3.393	0.671	15090	2876160
1st_MER2	bin.12	90.23	3.492	0.414	8838	3093529
1st_MER2	bin.4	90.21	4.569	0.532	9200	2790099
1st_MER2	bin.38	89.85	1.611	0.584	41527	2959116
1st_MER2	bin.52	89.78	0.645	0.557	12893	2593383
1st_MER2	bin.54	89.74	2.097	0.626	22076	2240857
1st_MER2	bin.65	88.44	6.446	0.495	19581	1579083
1st_MER2	bin.31	87.79	3.089	0.69	17890	3161412
1st_MER2	bin.20	87.27	2	0.558	42349	2095149
1st_MER2	bin.23	86.64	0.052	0.597	21444	1151461
1st_MER2	bin.27	86.61	1.34	0.491	12968	3176048
1st_MER2	bin.56	86.46	8.306	0.608	7367	4203881
1st_MER2	bin.3	86.36	4.963	0.629	4409	6626585
1st_MER2	bin.51	86.17	3.482	0.595	8091	1878847
1st_MER2	bin.33	83.93	7.109	0.629	22737	3337258
1st_MER2	bin.15	83.7	0.418	0.476	21515	3126100
1st_MER2	bin.63	83.07	4.279	0.526	5991	4094574
1st_MER2	bin.67	83.06	9.954	0.63	26302	2826902
1st_MER2	bin.7	82.75	4.31	0.655	57715	3238068
1st_MER2	bin.66	82.41	3.753	0.603	4937	1242684
1st_MER2	bin.45	81.93	6.691	0.667	5478	3096817
1st_MER2	bin.48	81.37	5.555	0.585	6743	2898309
1st_MER2	bin.21	81.03	2.586	0.678	17915	4333716
1st_MER2	bin.58	80.9	5.739	0.61	4588	3331452
1st_MER2	bin.53	80.58	3.463	0.549	16197	2284600
1st_MER2	bin.26	79.49	2.194	0.695	42232	5906979
1st_MER2	bin.61	78.89	6.41	0.688	9242	3205834
1st_MER2	bin.59	77.93	2.234	0.332	12147	2518747
1st_MER2	bin.24	76.39	3.627	0.425	3423	2140970
1st_MER2	bin.60	73.81	1.666	0.58	190171	3342536
1st_MER2	bin.25	73.36	0	0.39	170026	2100475
1st_MER2	bin.10	73.28	2	0.528	5403	2210134
1st_MER2	bin.40	72.25	6.896	0.367	14833	1576642
1st_MER2	bin.46	72.16	0	0.388	3852	1416009
1st_MER2	bin.30	71.49	6.614	0.6	4904	1487973
1st_MER2	bin.41	71.17	1.68	0.46	5074	2394804
1st_MER2	bin.11	70.81	4.158	0.668	2841	2127139
1st_MER2	bin.68	70	5.442	0.634	2752	2005210
1st_MER3	bin.60	99.84	0.626	0.486	45675	2543404
1st_MER3	bin.57	99.45	1.081	0.332	41045	3614567
1st_MER3	bin.25	99.18	1.307	0.408	27121	2638613
1st_MER3	bin.59	98.88	1.117	0.423	78486	4540338
1st_MER3	bin.14	98.58	0.454	0.677	181190	3770764
1st_MER3	bin.42	98.35	2.222	0.494	14069	3651562
1st_MER3	bin.58	97.61	3.74	0.507	40646	3630702
1st_MER3	bin.9	97.33	3.111	0.382	24480	1989541
1st_MER3	bin.37	96.99	1.912	0.573	14518	3624358
1st_MER3	bin.50	96.55	0.383	0.652	44403	2734594
1st_MER3	bin.15	94.82	0	0.557	70866	1388757
1st_MER3	bin.38	94.45	1.669	0.364	12254	3241690
1st_MER3	bin.39	94.25	1.453	0.584	147924	3086188
1st_MER3	bin.29	94.25	1.485	0.496	13159	4940561
1st_MER3	bin.54	93.76	2.654	0.49	12359	3404638
1st_MER3	bin.51	93.63	4.575	0.565	196576	4670844
1st_MER3	bin.46	93.21	1.824	0.522	48388	4707650
1st_MER3	bin.40	92.74	2.737	0.436	20584	3983448
1st_MER3	bin.36	91.89	2.702	0.508	22451	4022081
1st_MER3	bin.23	91.51	0	0.513	20792	1561635
1st_MER3	bin.3	91.43	2.197	0.483	7558	2021801
1st_MER3	bin.52	91.01	5.617	0.515	17638	1246675
1st_MER3	bin.27	90.88	0.762	0.65	185366	3008942
1st_MER3	bin.35	90.68	4.212	0.654	57270	3057223
1st_MER3	bin.43	90.37	0.892	0.392	69371	3441579
1st_MER3	bin.17	89.66	1.396	0.477	23301	3591570
1st_MER3	bin.16	89.65	3.552	0.676	4432	2959512
1st_MER3	bin.6	89.6	4.509	0.648	20520	2438381
1st_MER3	bin.8	89.5	6.779	0.487	5738	2734415
1st_MER3	bin.32	88.66	0.666	0.573	13449	1531217
1st_MER3	bin.26	88.46	3.968	0.497	14191	1553918
1st_MER3	bin.2	88.18	2.909	0.559	41746	2096850
1st_MER3	bin.11	88.12	1.773	0.457	9130	1640812
1st_MER3	bin.56	85.88	4.107	0.608	61523	2978614
1st_MER3	bin.30	85.79	3.092	0.662	5197	4767019
1st_MER3	bin.33	85.45	1.818	0.524	31810	3815800
1st_MER3	bin.55	85.21	6.021	0.319	8922	4395917
1st_MER3	bin.21	85.2	2.365	0.63	10636	3629477
1st_MER3	bin.1	84.17	2.926	0.693	36331	6485809
1st_MER3	bin.12	83.98	1.434	0.691	20121	2727419
1st_MER3	bin.31	83.38	8.665	0.625	26317	2076840
1st_MER3	bin.13	82.07	0	0.6	10544	1124581
1st_MER3	bin.28	81.72	0.981	0.644	24636	2113531
1st_MER3	bin.24	80.48	3.296	0.414	4528	2762026
1st_MER3	bin.7	78.52	1.986	0.425	5191	2722513
1st_MER3	bin.48	77.42	8.072	0.367	12571	1902566
1st_MER3	bin.34	76.35	0.286	0.557	5082	2211065
1st_MER3	bin.18	75.8	4.559	0.605	3292	1042095
1st_MER3	bin.45	74.48	1.431	0.553	91043	1468041
1st_MER3	bin.44	74.33	2.916	0.654	9480	3119063
1st_MER3	bin.19	74.19	3.602	0.534	4561	2417347
1st_MER3	bin.49	74.13	0	0.456	5416	2267155
1st_MER3	bin.22	74.11	1.648	0.684	7330	3362028
1st_MER3	bin.53	73.66	2.346	0.7	6073	2219999
1st_MER3	bin.41	72.97	4.727	0.588	3470	2278683
1st_MER3	bin.47	71.57	0.958	0.662	15867	2134010
1st_MER3	bin.10	71.39	5.956	0.52	3861	1584164
1st_MER3	bin.20	71.38	2.298	0.599	3449	1898544
1st_MER3	bin.5	70.44	3.758	0.551	3726	1399744
1st_MER3	bin.4	70.3	1.923	0.555	45395	1656566
2nd_COT1	bin.68	99.41	0.7	0.647	65903	2611279
2nd_COT1	bin.36	99.07	1.052	0.644	405287	2451176
2nd_COT1	bin.41	99.05	0.473	0.554	137438	2925105
2nd_COT1	bin.9	98.92	0	0.609	157029	5060788
2nd_COT1	bin.17	98.88	2.513	0.423	63749	4644656
2nd_COT1	bin.42	98.8	0	0.433	155748	4906772
2nd_COT1	bin.34	98.78	0.452	0.552	28856	1881564
2nd_COT1	bin.19	98.64	4.308	0.708	29572	7330424
2nd_COT1	bin.35	98.48	1.485	0.459	38807	3549624
2nd_COT1	bin.64	98.02	0.246	0.327	139232	2641919
2nd_COT1	bin.43	97.72	4.545	0.703	31058	5397658
2nd_COT1	bin.5	97.61	0	0.39	203410	2731244
2nd_COT1	bin.25	97.54	0.546	0.383	68841	3782518
2nd_COT1	bin.47	97.41	3.384	0.394	23121	3379212
2nd_COT1	bin.46	96.99	1.42	0.549	82641	3406293
2nd_COT1	bin.13	96.52	2.15	0.66	40595	3773752
2nd_COT1	bin.16	96.29	0	0.531	295948	4769711
2nd_COT1	bin.61	96.28	7.011	0.649	17190	6145555
2nd_COT1	bin.53	96.02	2.727	0.611	37837	4502616
2nd_COT1	bin.70	95.54	4.033	0.68	46019	3581079
2nd_COT1	bin.57	95.47	0.952	0.37	23348	2932509
2nd_COT1	bin.65	95.26	2.293	0.336	27999	2401007
2nd_COT1	bin.14	95.04	0.99	0.496	31149	4839841
2nd_COT1	bin.23	94.98	4.302	0.692	78582	3904869
2nd_COT1	bin.3	94.76	0.238	0.383	38956	3125135
2nd_COT1	bin.28	94.76	0	0.506	46330	3542230
2nd_COT1	bin.7	94.72	2.619	0.639	95017	2966188
2nd_COT1	bin.12	94.49	1.488	0.457	20097	5499682
2nd_COT1	bin.2	93.78	4.892	0.638	13075	3771632
2nd_COT1	bin.1	93.27	4.212	0.704	25412	2836406
2nd_COT1	bin.55	93.16	1.657	0.636	9269	3163868
2nd_COT1	bin.52	92.51	2.568	0.304	12141	3022136
2nd_COT1	bin.8	92.33	2.185	0.541	40759	2964136
2nd_COT1	bin.45	92.27	0.909	0.524	45489	3841225
2nd_COT1	bin.22	91.92	0	0.583	12505	5738372
2nd_COT1	bin.58	91.61	3.225	0.657	136526	6429007
2nd_COT1	bin.29	91.17	1.228	0.503	18892	1488753
2nd_COT1	bin.10	90.95	1.587	0.457	24362	3197043
2nd_COT1	bin.67	90.51	3.199	0.648	21796	3173030
2nd_COT1	bin.71	90.1	2.119	0.717	104738	4522253
2nd_COT1	bin.63	89.85	1.675	0.476	22750	3963823
2nd_COT1	bin.24	89.48	4.218	0.616	11738	3290297
2nd_COT1	bin.62	89.37	1.155	0.482	8909	3127133
2nd_COT1	bin.30	89.27	5.762	0.626	8255	3500109
2nd_COT1	bin.39	89.25	3.085	0.657	9090	3040658
2nd_COT1	bin.20	89.19	2.564	0.638	8693	5427860
2nd_COT1	bin.84	88.45	4.905	0.727	15840	4642003
2nd_COT1	bin.76	88.43	3.854	0.613	8207	5250691
2nd_COT1	bin.69	88.24	2.597	0.635	61682	3133967
2nd_COT1	bin.60	88.17	2.324	0.489	182408	1483308
2nd_COT1	bin.38	87.86	2.897	0.725	6773	3745092
2nd_COT1	bin.79	87.57	7.168	0.731	6312	8168561
2nd_COT1	bin.40	87.57	0.106	0.502	19067	7387976
2nd_COT1	bin.11	86.8	2.311	0.704	9246	3984116
2nd_COT1	bin.50	86.77	4.432	0.679	13282	2420192
2nd_COT1	bin.74	85.45	6.084	0.686	11806	3050601
2nd_COT1	bin.59	85.21	2.732	0.581	49470	1513142
2nd_COT1	bin.18	84.7	0.492	0.49	12701	2942103
2nd_COT1	bin.66	83.23	0.68	0.611	18185	3977835
2nd_COT1	bin.56	82.49	0.205	0.45	1747630	1747630
2nd_COT1	bin.4	82.21	7.029	0.689	9876	4056690
2nd_COT1	bin.26	82.04	1.494	0.429	11911	2972716
2nd_COT1	bin.33	81.51	8.709	0.661	7927	4966713
2nd_COT1	bin.72	80.73	5.107	0.328	7527	2429002
2nd_COT1	bin.32	80.52	2.727	0.503	6474	3489557
2nd_COT1	bin.54	79.79	4.166	0.69	10009	2329976
2nd_COT1	bin.51	79.2	7.264	0.53	8315	4606229
2nd_COT1	bin.31	77.67	0.81	0.442	9551	1316719
2nd_COT1	bin.49	76.92	2.069	0.556	15413	1411968
2nd_COT1	bin.6	76.64	0.492	0.417	7728	2791281
2nd_COT1	bin.80	76.6	2.721	0.6	4109	3117750
2nd_COT1	bin.44	75.56	1.806	0.405	6011	2246688
2nd_COT1	bin.48	74.79	0	0.473	6794	3153478
2nd_COT1	bin.27	73.96	5.172	0.675	11969	3758127
2nd_COT1	bin.73	73.9	1.01	0.613	4994	3166892
2nd_COT1	bin.78	72.23	3.231	0.659	5214	2505588
2nd_COT1	bin.37	72.03	3.333	0.429	4074	2032685
2nd_COT1	bin.83	72.01	6.036	0.486	5044	2504243
2nd_COT1	bin.82	71.22	1.785	0.404	3993	2033401
2nd_COT1	bin.15	71.11	2.821	0.565	4018	3525058
2nd_COT1	bin.77	70.85	9.715	0.653	2716	3604646
2nd_COT1	bin.21	70.7	0.595	0.419	4264	2119206
2nd_COT1	bin.75	70.32	6.865	0.71	3377	3569839
2nd_COT1	bin.85	70.04	5.017	0.438	3743	2738727
2nd_COT2	bin.39	99.4	0.297	0.433	155748	4917815
2nd_COT2	bin.49	99.07	1.734	0.646	385306	2383813
2nd_COT2	bin.70	99.05	0.974	0.555	69461	2935177
2nd_COT2	bin.48	98.9	2.197	0.702	32587	3031636
2nd_COT2	bin.75	98.88	1.117	0.424	67176	4438957
2nd_COT2	bin.40	98.62	0.889	0.393	22844	3552492
2nd_COT2	bin.78	98.06	1.098	0.584	12545	5690815
2nd_COT2	bin.23	98.02	1.231	0.327	136439	2662820
2nd_COT2	bin.45	97.61	0	0.39	232459	2728585
2nd_COT2	bin.16	97.61	0.253	0.369	23694	2991359
2nd_COT2	bin.68	97.51	2.965	0.691	76372	4036793
2nd_COT2	bin.1	97.4	2.073	0.66	42145	3908011
2nd_COT2	bin.43	97.27	2.84	0.703	42917	5454689
2nd_COT2	bin.42	97.23	3.238	0.703	11303	5177393
2nd_COT2	bin.2	97.03	0	0.506	33924	3484028
2nd_COT2	bin.9	97.02	0.99	0.459	40673	3632698
2nd_COT2	bin.46	96.38	0.205	0.45	1936819	1938319
2nd_COT2	bin.67	96.29	0	0.531	231406	4809494
2nd_COT2	bin.19	96.26	0	0.552	102301	1965829
2nd_COT2	bin.22	95.9	0.546	0.382	85337	3754391
2nd_COT2	bin.44	95.47	0.714	0.384	34537	3156615
2nd_COT2	bin.33	95.27	4.083	0.708	26561	7331359
2nd_COT2	bin.4	94.88	1.203	0.612	40031	4532148
2nd_COT2	bin.57	94.79	1.912	0.54	41672	3045293
2nd_COT2	bin.28	94.68	0.892	0.456	32916	5659282
2nd_COT2	bin.76	94.62	1.075	0.609	120811	4830669
2nd_COT2	bin.21	94.55	0.049	0.55	80870	3036860
2nd_COT2	bin.79	94.04	0.502	0.455	25555	3258749
2nd_COT2	bin.53	93.35	7.123	0.649	17144	6197522
2nd_COT2	bin.27	93.26	0.99	0.497	44171	4839171
2nd_COT2	bin.52	93.06	2.78	0.68	118576	3397292
2nd_COT2	bin.36	92.08	1.865	0.636	12018	3813905
2nd_COT2	bin.26	91.61	3.516	0.658	142226	6285268
2nd_COT2	bin.3	90.9	0.909	0.522	94139	3915294
2nd_COT2	bin.61	90.89	2.56	0.659	10795	2961010
2nd_COT2	bin.71	90.79	3.632	0.616	9855	3568023
2nd_COT2	bin.8	90.67	3.437	0.636	10032	3206083
2nd_COT2	bin.55	90.1	2.119	0.718	115569	4438904
2nd_COT2	bin.69	89.31	2.934	0.726	6865	3781879
2nd_COT2	bin.6	87.95	3.215	0.689	15736	3104639
2nd_COT2	bin.18	87.64	0.526	0.489	110471	1402026
2nd_COT2	bin.29	87.6	0.738	0.49	12256	3103589
2nd_COT2	bin.31	86.71	7.347	0.328	7846	2484049
2nd_COT2	bin.17	86.63	5.488	0.731	6521	8569639
2nd_COT2	bin.77	86.44	1.169	0.504	50664	1205833
2nd_COT2	bin.25	85.4	7.01	0.549	17187	2215847
2nd_COT2	bin.5	85.32	4.351	0.399	5099	2647621
2nd_COT2	bin.15	84.84	6.974	0.66	7448	5108706
2nd_COT2	bin.14	84.83	1.143	0.58	46553	1573684
2nd_COT2	bin.11	84.51	1.891	0.442	13456	1440535
2nd_COT2	bin.58	84.48	6.896	0.637	124766	3190312
2nd_COT2	bin.66	83.93	2.709	0.429	14294	2945216
2nd_COT2	bin.63	83.79	2.58	0.704	9749	4207310
2nd_COT2	bin.7	83.33	5.259	0.649	9569	3524299
2nd_COT2	bin.51	82.98	5.727	0.67	11911	4393210
2nd_COT2	bin.20	82.76	2.998	0.728	22060	4440786
2nd_COT2	bin.50	82.75	0.213	0.502	5415	5779692
2nd_COT2	bin.34	82.26	1.247	0.611	15681	3934809
2nd_COT2	bin.38	80.15	3.636	0.614	6558	3110398
2nd_COT2	bin.56	78.77	0.558	0.475	22360	3092224
2nd_COT2	bin.59	78.15	1.171	0.417	8053	2758375
2nd_COT2	bin.64	77.95	0.952	0.337	13883	2054010
2nd_COT2	bin.47	77.89	0	0.486	9326	2913784
2nd_COT2	bin.10	77.77	0.546	0.302	13485	2087849
2nd_COT2	bin.74	77.53	1.163	0.638	60631	2685024
2nd_COT2	bin.54	76.89	1.724	0.45	30072	1853231
2nd_COT2	bin.72	75.35	1.919	0.506	8276	3041267
2nd_COT2	bin.24	75.07	1.636	0.419	4072	2020010
2nd_COT2	bin.60	74.72	0.549	0.644	9538	3870041
2nd_COT2	bin.35	74.35	4.7	0.526	7896	4712658
2nd_COT2	bin.37	74.25	5.543	0.58	3800	1968716
2nd_COT2	bin.62	74.09	4.963	0.676	4701	3370811
2nd_COT2	bin.13	73.58	4.211	0.44	4154	2917705
2nd_COT2	bin.73	73.41	2.245	0.629	8529	3028585
2nd_COT2	bin.65	71.52	3.448	0.691	9689	2247377
2nd_COT2	bin.41	71.31	2.348	0.645	5808	2249325
2nd_COT2	bin.30	71.01	2.156	0.632	21889	1886779
2nd_COT3	bin.40	99.4	0	0.433	136440	4916872
2nd_COT3	bin.17	99.05	0.947	0.554	105482	2995585
2nd_COT3	bin.25	99.02	2.831	0.393	19853	3424581
2nd_COT3	bin.62	98.57	0	0.39	198372	2750699
2nd_COT3	bin.29	98.2	7.456	0.639	87753	3407912
2nd_COT3	bin.20	98.09	0	0.506	47948	3616324
2nd_COT3	bin.38	98.02	0.246	0.327	168523	2652050
2nd_COT3	bin.70	97.84	1.173	0.61	128018	4739933
2nd_COT3	bin.44	97.76	1.117	0.423	62539	4405971
2nd_COT3	bin.77	97.52	0.99	0.459	45253	3640274
2nd_COT3	bin.69	97.33	0.892	0.456	50012	5689118
2nd_COT3	bin.51	96.99	0	0.55	77495	3007391
2nd_COT3	bin.22	96.59	2.376	0.703	33301	5351585
2nd_COT3	bin.31	96.42	0.476	0.369	19049	3125669
2nd_COT3	bin.23	96.38	0.205	0.45	1936814	1936814
2nd_COT3	bin.16	96.34	2.127	0.645	282025	2358115
2nd_COT3	bin.57	96.29	0	0.531	241928	4809319
2nd_COT3	bin.46	96.03	0.99	0.496	35318	4927011
2nd_COT3	bin.43	96.02	1.136	0.611	38957	4475959
2nd_COT3	bin.68	95.9	0.546	0.382	80054	3766517
2nd_COT3	bin.33	95.88	0.728	0.54	31252	3091833
2nd_COT3	bin.50	95.6	1.098	0.704	23725	2642934
2nd_COT3	bin.13	95.47	0.714	0.384	41439	3136410
2nd_COT3	bin.27	95.39	0.027	0.554	105595	2050218
2nd_COT3	bin.41	94.61	2.074	0.692	77029	3803717
2nd_COT3	bin.5	94.59	2.732	0.709	28579	7103510
2nd_COT3	bin.56	93.63	4.545	0.522	70745	3864438
2nd_COT3	bin.54	93.63	0.555	0.66	40189	3796917
2nd_COT3	bin.61	92.67	2.857	0.454	23466	3356170
2nd_COT3	bin.74	92.31	2.587	0.638	12850	3693681
2nd_COT3	bin.14	92.29	4.398	0.583	11298	5854645
2nd_COT3	bin.19	91.69	1.092	0.3	13557	2636310
2nd_COT3	bin.47	91.61	3.87	0.658	123322	6287363
2nd_COT3	bin.45	91.59	2.353	0.635	57138	3305306
2nd_COT3	bin.65	89.93	0.8	0.45	28078	1812984
2nd_COT3	bin.26	89.67	3.369	0.635	7687	3146532
2nd_COT3	bin.67	89.46	2.119	0.718	117194	4374085
2nd_COT3	bin.8	89.31	6.867	0.689	14355	3198916
2nd_COT3	bin.64	88.43	1.36	0.61	15817	4466538
2nd_COT3	bin.72	88.35	2.939	0.682	46523	3200659
2nd_COT3	bin.10	87.68	1.751	0.491	14353	3110717
2nd_COT3	bin.34	87.5	1.19	0.336	29960	2258101
2nd_COT3	bin.7	87.22	1.247	0.428	14282	2885794
2nd_COT3	bin.58	87.15	2.513	0.476	21170	3212204
2nd_COT3	bin.6	86.1	0.54	0.444	18953	1440002
2nd_COT3	bin.32	86.01	1.754	0.504	28757	1203025
2nd_COT3	bin.73	85.89	9.508	0.652	2616	3369409
2nd_COT3	bin.11	85.76	7.765	0.687	9445	2672769
2nd_COT3	bin.9	85.51	1.958	0.702	7463	4066455
2nd_COT3	bin.4	85.05	3.43	0.689	9504	3934325
2nd_COT3	bin.3	84.22	1.052	0.488	129844	1377377
2nd_COT3	bin.1	84.06	4.976	0.648	9616	3552426
2nd_COT3	bin.37	83.4	6.478	0.554	11290	1926042
2nd_COT3	bin.60	83.31	7.862	0.565	3852	3777583
2nd_COT3	bin.36	82.46	3.3	0.634	23049	2637849
2nd_COT3	bin.30	82.06	0	0.582	57963	1638627
2nd_COT3	bin.2	81.54	2.439	0.725	5957	3918035
2nd_COT3	bin.66	81.27	5.29	0.661	8296	4887436
2nd_COT3	bin.76	81	0.106	0.502	6291	6023421
2nd_COT3	bin.18	79.31	0	0.616	10596	3302856
2nd_COT3	bin.49	78.3	0.99	0.491	8293	2631188
2nd_COT3	bin.28	78.2	0.862	0.401	6821	2448415
2nd_COT3	bin.59	78.18	1.818	0.504	7389	3491063
2nd_COT3	bin.53	77.04	3.43	0.614	9249	4305539
2nd_COT3	bin.42	76.97	3.673	0.328	7209	2132588
2nd_COT3	bin.48	75.45	8.119	0.528	6379	5037531
2nd_COT3	bin.71	75.25	2.603	0.44	4109	2865581
2nd_COT3	bin.35	74.9	4.373	0.613	4423	3013211
2nd_COT3	bin.12	73.79	1.098	0.643	9930	4113646
2nd_COT3	bin.75	73.57	1.231	0.418	6433	2695947
2nd_COT3	bin.21	73.07	7.243	0.486	5062	2380337
2nd_COT3	bin.55	72.33	3.19	0.431	3982	1841120
2nd_COT3	bin.63	72.3	0	0.406	4478	2068541
2nd_COT3	bin.15	72.25	3.061	0.673	12673	3695886
2nd_COT3	bin.52	72.19	5.734	0.731	4143	7369720
2nd_COT3	bin.39	71.78	7.095	0.505	14807	889358
2nd_MER1	bin.75	99.83	0.653	0.407	46840	2700341
2nd_MER1	bin.8	99.45	0.27	0.368	40394	3254287
2nd_MER1	bin.67	99.28	0.896	0.328	62755	3046589
2nd_MER1	bin.34	98.66	3.222	0.383	28502	1925072
2nd_MER1	bin.78	98.37	4.946	0.452	940498	2710324
2nd_MER1	bin.39	98.19	1.351	0.342	55363	3713267
2nd_MER1	bin.4	98.11	0.47	0.487	50360	2549963
2nd_MER1	bin.18	98.02	0.492	0.363	67669	3449760
2nd_MER1	bin.12	97.85	1.119	0.546	100331	1789501
2nd_MER1	bin.69	97.76	1.135	0.423	76470	4406844
2nd_MER1	bin.71	97.61	0	0.45	25611	2755449
2nd_MER1	bin.41	97.14	0.264	0.384	30637	3295359
2nd_MER1	bin.20	96.79	0.985	0.423	122977	3406845
2nd_MER1	bin.6	96.42	0.892	0.534	468513	3438347
2nd_MER1	bin.19	95.7	3.14	0.624	13630	3838234
2nd_MER1	bin.46	95.62	1.639	0.573	34378	3669559
2nd_MER1	bin.1	95.54	0.99	0.495	46957	5084126
2nd_MER1	bin.40	94.82	0.383	0.653	29140	2584384
2nd_MER1	bin.24	94.82	0	0.558	68586	1462833
2nd_MER1	bin.77	94.71	0.568	0.677	32269	3636206
2nd_MER1	bin.66	94.35	2.688	0.437	22554	3858058
2nd_MER1	bin.10	93.63	4.575	0.566	185111	4631090
2nd_MER1	bin.22	93.29	3.351	0.476	21134	3669527
2nd_MER1	bin.73	93.08	6.924	0.485	9093	2833087
2nd_MER1	bin.70	92.66	2.666	0.57	13478	1544681
2nd_MER1	bin.47	92.48	9.401	0.617	11301	4934606
2nd_MER1	bin.26	92.14	0.793	0.455	22370	3290560
2nd_MER1	bin.33	92.11	2.678	0.499	436923	3872262
2nd_MER1	bin.11	91.95	1.829	0.553	8698	1765194
2nd_MER1	bin.3	91.9	0	0.446	57520	2528134
2nd_MER1	bin.50	91.57	3.932	0.515	15482	1220263
2nd_MER1	bin.59	91.53	4.285	0.497	17999	1551431
2nd_MER1	bin.79	91.14	1.19	0.49	8867	2913388
2nd_MER1	bin.45	90.97	0.993	0.648	38241	2416899
2nd_MER1	bin.48	90.59	4.09	0.668	4018	2834596
2nd_MER1	bin.23	90.41	0.7	0.585	22837	2935777
2nd_MER1	bin.38	90	0.909	0.522	69388	3900975
2nd_MER1	bin.74	89.94	4.513	0.691	15009	3088999
2nd_MER1	bin.53	89.75	4.786	0.655	74127	3218562
2nd_MER1	bin.62	89.07	9.77	0.443	7113	3653060
2nd_MER1	bin.61	88.56	3.636	0.661	16003	5401561
2nd_MER1	bin.68	88.51	4.093	0.508	9654	3902190
2nd_MER1	bin.17	88.03	4.08	0.657	32083	3027233
2nd_MER1	bin.29	87.51	1.754	0.54	24211	1316879
2nd_MER1	bin.72	86.91	3.796	0.625	26334	1939599
2nd_MER1	bin.21	86.8	0.892	0.392	84633	3543217
2nd_MER1	bin.35	86.77	1.724	0.479	7413	2320730
2nd_MER1	bin.7	86.35	5.9	0.595	7730	1933871
2nd_MER1	bin.37	86.21	9.303	0.648	21354	3287114
2nd_MER1	bin.15	86.12	1.423	0.491	12092	2944814
2nd_MER1	bin.9	86.1	4.393	0.582	43314	1566789
2nd_MER1	bin.2	85.61	2.941	0.675	5244	2976278
2nd_MER1	bin.13	84.69	8.084	0.551	7470	2884016
2nd_MER1	bin.65	84.55	0.746	0.386	6021	3132630
2nd_MER1	bin.56	84.48	3.448	0.316	12428	4386758
2nd_MER1	bin.43	83.24	1.081	0.331	61053	2998224
2nd_MER1	bin.36	82.06	0	0.509	44918	3279867
2nd_MER1	bin.57	81.63	2	0.611	5925	3430277
2nd_MER1	bin.60	80.84	5.373	0.655	5563	3436065
2nd_MER1	bin.51	79.94	2.206	0.489	5670	2581018
2nd_MER1	bin.44	79.82	0.84	0.598	12812	1141266
2nd_MER1	bin.32	78.83	2.463	0.401	6550	2434265
2nd_MER1	bin.54	78.16	2.987	0.558	4663	2074502
2nd_MER1	bin.16	77.72	4.09	0.534	3627	3930393
2nd_MER1	bin.27	76.81	0	0.604	4408	1171683
2nd_MER1	bin.28	75.99	1.579	0.577	13137	1297659
2nd_MER1	bin.14	75.97	5.073	0.63	21865	2489080
2nd_MER1	bin.5	75.88	1.754	0.503	5908	1024550
2nd_MER1	bin.64	75.66	8.552	0.688	3537	2402237
2nd_MER1	bin.63	75.51	4.695	0.532	4686	3563227
2nd_MER1	bin.76	74.65	4.727	0.562	6152	1824359
2nd_MER1	bin.52	74.39	3.018	0.599	7297	1572156
2nd_MER1	bin.30	74.06	1.559	0.455	6219	2130440
2nd_MER1	bin.25	73.62	8.154	0.534	3649	2167326
2nd_MER1	bin.55	72.47	1.404	0.433	4539	1063891
2nd_MER1	bin.42	72.17	6.787	0.685	36417	3409830
2nd_MER1	bin.49	70.64	3.894	0.589	3043	5401704
2nd_MER1	bin.31	70.53	0	0.367	22191	915744
2nd_MER1	bin.58	70.08	8.288	0.412	3661	3418770
2nd_MER1	bin.80	70	0.862	0.625	39575	3069775
2nd_MER2	bin.38	99.83	0.97	0.392	40337	3741710
2nd_MER2	bin.45	99.18	1.307	0.407	34167	2678056
2nd_MER2	bin.15	98.8	1.137	0.453	21960	3598469
2nd_MER2	bin.7	98.33	4.047	0.508	45617	3375899
2nd_MER2	bin.59	98.25	0	0.448	35107	2814678
2nd_MER2	bin.78	98.02	1.669	0.364	47065	3366730
2nd_MER2	bin.72	97.76	0.558	0.422	83261	4384899
2nd_MER2	bin.29	97.33	1.777	0.384	26125	1570579
2nd_MER2	bin.50	97.31	2.392	0.314	36414	4018013
2nd_MER2	bin.10	97.31	0.896	0.328	48613	3008569
2nd_MER2	bin.4	97.14	0.205	0.451	1894448	1953732
2nd_MER2	bin.75	96.79	0.985	0.424	81068	3400003
2nd_MER2	bin.35	96.26	1.785	0.532	192098	3546088
2nd_MER2	bin.14	96.19	0.555	0.383	32201	3281741
2nd_MER2	bin.62	95.62	1.092	0.573	30561	3620852
2nd_MER2	bin.48	95.47	3.043	0.548	22750	1719271
2nd_MER2	bin.32	95.39	5.714	0.496	16405	1650937
2nd_MER2	bin.33	95.07	1.252	0.551	37846	1879573
2nd_MER2	bin.71	95.03	2.741	0.648	54875	2488220
2nd_MER2	bin.41	94.82	0	0.557	68591	1380994
2nd_MER2	bin.79	94.55	0.99	0.496	46553	4961510
2nd_MER2	bin.21	94.51	2.194	0.429	9455	3042775
2nd_MER2	bin.6	94.31	1.587	0.611	18857	4751924
2nd_MER2	bin.12	93.82	3.37	0.514	13098	1170205
2nd_MER2	bin.58	93.35	2.463	0.476	8607	2562456
2nd_MER2	bin.54	92.94	1.755	0.648	51345	3320936
2nd_MER2	bin.49	92.47	1.612	0.438	28905	3751367
2nd_MER2	bin.2	92.45	4.393	0.564	216487	4889977
2nd_MER2	bin.61	91.9	0	0.446	36127	2518307
2nd_MER2	bin.52	91.86	2.666	0.569	11862	1599087
2nd_MER2	bin.74	91.46	3.238	0.656	63348	3245008
2nd_MER2	bin.11	91.2	3.072	0.475	22581	3358676
2nd_MER2	bin.63	90.9	2.727	0.522	76903	3904267
2nd_MER2	bin.57	90.8	0.383	0.654	22665	2489470
2nd_MER2	bin.73	90.37	0.892	0.391	51159	3527446
2nd_MER2	bin.76	89.27	9.905	0.677	8004	3608265
2nd_MER2	bin.8	88.76	0.892	0.5	81700	3508424
2nd_MER2	bin.13	88.74	6.488	0.646	36163	3612309
2nd_MER2	bin.19	88.18	4.181	0.691	16651	2975917
2nd_MER2	bin.44	87.93	1.477	0.49	12700	3036110
2nd_MER2	bin.77	87.03	8.064	0.488	8029	2575158
2nd_MER2	bin.20	87.02	1.142	0.386	8915	3082274
2nd_MER2	bin.70	86.71	9.89	0.683	13651	4212941
2nd_MER2	bin.31	86.18	3.363	0.559	18203	2095110
2nd_MER2	bin.23	85.8	0.681	0.557	5555	2271818
2nd_MER2	bin.18	85.36	8.292	0.443	6331	3490617
2nd_MER2	bin.43	85.01	0.892	0.598	13577	1135484
2nd_MER2	bin.65	84.34	3.063	0.594	9342	1896782
2nd_MER2	bin.66	84.14	0	0.372	17092	2644129
2nd_MER2	bin.27	83.29	7.522	0.655	13940	4028420
2nd_MER2	bin.17	82.49	8.904	0.473	23726	3614495
2nd_MER2	bin.3	82.35	8.782	0.682	38042	4424932
2nd_MER2	bin.69	81.71	1.724	0.669	4193	2797580
2nd_MER2	bin.56	81.17	2.023	0.491	6345	2654406
2nd_MER2	bin.42	81	0	0.641	4701	2923957
2nd_MER2	bin.64	80.74	6.819	0.552	8596	2186490
2nd_MER2	bin.55	80.3	2.751	0.672	9809	2678761
2nd_MER2	bin.47	80.05	5.387	0.533	3558	3917007
2nd_MER2	bin.51	78.41	3.126	0.485	5112	2504840
2nd_MER2	bin.60	78.18	0	0.677	5340	2795954
2nd_MER2	bin.16	78	2.991	0.612	6753	3275728
2nd_MER2	bin.39	77.32	1.91	0.502	3163	1101739
2nd_MER2	bin.46	77.15	5.803	0.365	6973	2572769
2nd_MER2	bin.24	77.14	0.952	0.472	32739	2379554
2nd_MER2	bin.26	76.65	8.251	0.618	11900	3196694
2nd_MER2	bin.36	76.48	0	0.665	18386	4863822
2nd_MER2	bin.5	75.62	7.737	0.633	2742	4898299
2nd_MER2	bin.30	75.43	1.428	0.624	29012	1610934
2nd_MER2	bin.1	73.74	0	0.473	67968	1328559
2nd_MER2	bin.67	73.45	5.099	0.689	11290	3114345
2nd_MER2	bin.34	73.07	0.331	0.58	43432	1334432
2nd_MER2	bin.9	72.57	2.068	0.63	8831	3124413
2nd_MER2	bin.68	72.46	7.747	0.601	5704	1569884
2nd_MER2	bin.25	71.68	4.09	0.506	4614	2936897
2nd_MER2	bin.53	71.4	0.934	0.69	7569	2860501
2nd_MER2	bin.28	71.28	2.688	0.536	4232	2071114
2nd_MER2	bin.37	71.05	0	0.59	3876	4536269
2nd_MER2	bin.22	70.52	1.209	0.605	3821	997931
2nd_MER2	bin.40	70.29	9.89	0.641	3842	5812484
2nd_MER3	bin.37	99.84	0.626	0.488	43081	2502973
2nd_MER3	bin.59	99.83	0.653	0.407	44254	2657736
2nd_MER3	bin.31	99.28	0.896	0.328	75111	2999116
2nd_MER3	bin.27	98.66	3.111	0.382	24494	2069997
2nd_MER3	bin.20	98.63	0	0.449	27385	2894475
2nd_MER3	bin.4	98.6	1.117	0.423	75360	4455220
2nd_MER3	bin.46	97.89	1.752	0.394	35764	3604443
2nd_MER3	bin.16	97.84	2.392	0.316	39711	4448115
2nd_MER3	bin.23	97.7	1.532	0.653	25290	2611471
2nd_MER3	bin.55	97.67	0.652	0.546	48427	1786862
2nd_MER3	bin.26	97.29	1.477	0.423	94901	3350477
2nd_MER3	bin.71	97.14	0.205	0.451	1951157	1951157
2nd_MER3	bin.63	97.04	0.492	0.362	63954	3421607
2nd_MER3	bin.38	97.02	0.99	0.496	47704	5023296
2nd_MER3	bin.70	96.42	0.892	0.533	287517	3525658
2nd_MER3	bin.50	96.12	3.46	0.573	26115	3653066
2nd_MER3	bin.33	95.69	2.634	0.508	40938	3324679
2nd_MER3	bin.9	94.94	1.168	0.553	37535	1985383
2nd_MER3	bin.18	94.82	0	0.557	78187	1500878
2nd_MER3	bin.72	94.52	1.931	0.384	31735	3395191
2nd_MER3	bin.36	94.06	3.407	0.655	71543	3248040
2nd_MER3	bin.54	93.71	1.639	0.383	11808	3536435
2nd_MER3	bin.56	93.63	4.575	0.565	254534	4809588
2nd_MER3	bin.74	93.54	3.494	0.438	29071	3777691
2nd_MER3	bin.68	93.05	4.01	0.326	110755	2798941
2nd_MER3	bin.22	93.05	2.414	0.649	61389	2516855
2nd_MER3	bin.6	92.39	7.619	0.498	19688	1556552
2nd_MER3	bin.1	91.93	0.634	0.456	23280	3202529
2nd_MER3	bin.34	91.9	0	0.446	54469	2516398
2nd_MER3	bin.41	91.44	0.907	0.609	16163	4762055
2nd_MER3	bin.58	91.32	3.694	0.49	9806	3592764
2nd_MER3	bin.13	91.2	1.881	0.429	8132	3026453
2nd_MER3	bin.64	91.01	2.359	0.515	16018	1245367
2nd_MER3	bin.7	90.9	2.272	0.522	87323	3949403
2nd_MER3	bin.17	90.8	3.045	0.675	5219	2978330
2nd_MER3	bin.47	90.5	3.91	0.475	20306	3740393
2nd_MER3	bin.14	90.37	0.055	0.391	93762	3353292
2nd_MER3	bin.52	90.32	0.892	0.5	81687	3513143
2nd_MER3	bin.53	90.1	5.645	0.488	9999	2677397
2nd_MER3	bin.49	89.65	5.146	0.614	11235	3881814
2nd_MER3	bin.57	89.42	6.754	0.471	31843	3702893
2nd_MER3	bin.35	89.39	3.818	0.66	15068	5401981
2nd_MER3	bin.43	88.27	3.698	0.691	15100	3061444
2nd_MER3	bin.42	88.16	1.457	0.648	29914	3215427
2nd_MER3	bin.10	87.83	2.889	0.477	7826	2545386
2nd_MER3	bin.69	86.61	0.714	0.491	7528	2697752
2nd_MER3	bin.45	84.66	0	0.572	13666	1493177
2nd_MER3	bin.51	84.22	2.298	0.669	3553	2634358
2nd_MER3	bin.48	83.41	1.587	0.623	31586	1780476
2nd_MER3	bin.77	83.24	0.81	0.368	16493	2883130
2nd_MER3	bin.5	81.66	5.067	0.534	3623	4061975
2nd_MER3	bin.8	81.28	8.62	0.443	5974	3427809
2nd_MER3	bin.29	81.17	1.848	0.598	12590	1167826
2nd_MER3	bin.66	81.09	2.272	0.613	7782	3255729
2nd_MER3	bin.76	80.87	7.054	0.549	18246	2095330
2nd_MER3	bin.65	80.61	4.324	0.595	6816	1836579
2nd_MER3	bin.15	79.47	2.727	0.561	8653	1957462
2nd_MER3	bin.11	78.73	5.923	0.626	19719	2713613
2nd_MER3	bin.24	78.12	4.719	0.489	3785	1432645
2nd_MER3	bin.28	77.67	1.792	0.622	15160	2823212
2nd_MER3	bin.25	77.59	2.857	0.366	6387	2249974
2nd_MER3	bin.12	76.93	2.373	0.507	5579	2902658
2nd_MER3	bin.73	76.53	3.368	0.686	7112	3158023
2nd_MER3	bin.75	75.86	0	0.336	12283	2723612
2nd_MER3	bin.44	75.34	3.448	0.624	10858	3726886
2nd_MER3	bin.30	75	3.136	0.533	4781	2372411
2nd_MER3	bin.62	74.61	2.242	0.697	5610	2220149
2nd_MER3	bin.19	74.46	0.645	0.558	5340	2094087
2nd_MER3	bin.61	73.51	0.675	0.328	70259	2962885
2nd_MER3	bin.21	73.4	3.296	0.677	14053	4202868
2nd_MER3	bin.3	72.94	1.169	0.504	5122	1029418
2nd_MER3	bin.32	72.87	1.799	0.605	3821	1067358
2nd_MER3	bin.39	72.49	0	0.643	2611	2764092
2nd_MER3	bin.2	71.61	5.161	0.589	3223	5589363
2nd_MER3	bin.67	71.18	9.044	0.591	6723	1148048
2nd_MER3	bin.78	70.68	0	0.655	13959	3676081
2nd_MER3	bin.40	70.59	7.974	0.413	3562	3506811
2nd_MER3	bin.60	70.53	2.899	0.355	13291	1868945
3rd_COT1	bin.63	99.4	0	0.432	131687	4925091
3rd_COT1	bin.47	98.96	1.683	0.705	52714	4989133
3rd_COT1	bin.52	98.57	0.476	0.369	34957	3272658
3rd_COT1	bin.28	98.31	7.472	0.619	44844	8485409
3rd_COT1	bin.53	98.02	0.246	0.327	64382	2709932
3rd_COT1	bin.11	97.68	1.649	0.647	70427	2343854
3rd_COT1	bin.12	97.3	0	0.39	164554	2725027
3rd_COT1	bin.55	96.74	1.818	0.612	57719	4417283
3rd_COT1	bin.71	96.58	3.086	0.698	20406	3989137
3rd_COT1	bin.44	96.25	3.821	0.686	27052	4450252
3rd_COT1	bin.51	96	0.157	0.552	30403	1895925
3rd_COT1	bin.4	95.79	2.149	0.701	65429	5371784
3rd_COT1	bin.54	95.57	1.349	0.454	20663	3451818
3rd_COT1	bin.31	95.45	1.818	0.663	44956	4001903
3rd_COT1	bin.14	94.75	0.901	0.451	17224	1876648
3rd_COT1	bin.65	94.31	2.74	0.651	137299	4202966
3rd_COT1	bin.33	93.81	3.556	0.638	88616	2981659
3rd_COT1	bin.49	93.22	1.912	0.636	7994	3118310
3rd_COT1	bin.72	92.79	1.053	0.451	38137	2081607
3rd_COT1	bin.25	92.73	2.513	0.475	24921	3728056
3rd_COT1	bin.30	92.71	2.916	0.704	20688	3736235
3rd_COT1	bin.29	92.68	3.387	0.699	53055	9064865
3rd_COT1	bin.58	92.61	1.428	0.385	23840	3241578
3rd_COT1	bin.15	92.58	0.509	0.489	12255	3312010
3rd_COT1	bin.19	92.49	0.099	0.635	10368	6195295
3rd_COT1	bin.9	92.05	0	0.541	46694	2900686
3rd_COT1	bin.27	91.58	1.32	0.497	25834	4681476
3rd_COT1	bin.68	91.19	1.428	0.321	31095	3449186
3rd_COT1	bin.8	90.78	2.258	0.694	72190	4068720
3rd_COT1	bin.5	90.41	0.806	0.635	28306	3329700
3rd_COT1	bin.45	90.1	2.119	0.718	122233	4411918
3rd_COT1	bin.43	89.43	2.702	0.615	15964	6856641
3rd_COT1	bin.38	89.38	0.247	0.462	23354	3286220
3rd_COT1	bin.50	89.33	7.692	0.697	187260	2998196
3rd_COT1	bin.59	89.1	0.495	0.485	83564	3049304
3rd_COT1	bin.41	89.03	1.587	0.61	11922	4491498
3rd_COT1	bin.34	88.92	2.916	0.326	9338	2907810
3rd_COT1	bin.35	88.88	0.74	0.532	278006	5194505
3rd_COT1	bin.40	88.47	3.24	0.694	15612	3315200
3rd_COT1	bin.22	88.15	5.952	0.724	6646	3942292
3rd_COT1	bin.23	86.69	2.923	0.504	28854	1192897
3rd_COT1	bin.60	86.63	0	0.593	6859	6224955
3rd_COT1	bin.17	86.52	5.161	0.743	15933	5253708
3rd_COT1	bin.57	86.41	0.775	0.641	76838	3979262
3rd_COT1	bin.69	85.76	1.983	0.658	20010	2687993
3rd_COT1	bin.32	85.35	3.095	0.64	5951	3372373
3rd_COT1	bin.2	85.09	1.888	0.43	9846	2768962
3rd_COT1	bin.64	85.01	0.526	0.49	80075	1324272
3rd_COT1	bin.48	83.89	6.103	0.668	35619	3514686
3rd_COT1	bin.10	83.6	3.88	0.487	6381	2561528
3rd_COT1	bin.7	82.41	1.29	0.717	35069	5066084
3rd_COT1	bin.46	82.39	7.154	0.689	14068	3027037
3rd_COT1	bin.56	81.6	4.871	0.72	9773	5500719
3rd_COT1	bin.20	81.37	1.724	0.701	32021	3844577
3rd_COT1	bin.1	80.95	1.261	0.445	14877	1377601
3rd_COT1	bin.39	80.92	9.659	0.678	22840	4938698
3rd_COT1	bin.61	80.8	3.602	0.36	4943	1939317
3rd_COT1	bin.37	80.07	0.502	0.337	46459	1994757
3rd_COT1	bin.3	79.77	1.203	0.661	8926	4420977
3rd_COT1	bin.26	79.55	8.333	0.615	6965	5084839
3rd_COT1	bin.66	79.44	0	0.413	25395	580435
3rd_COT1	bin.67	78.95	0.564	0.384	6951	2889341
3rd_COT1	bin.42	77.68	8.824	0.659	4587	2714510
3rd_COT1	bin.70	77.26	2.676	0.426	2586	3296491
3rd_COT1	bin.6	77.23	9.191	0.602	5146	5549450
3rd_COT1	bin.36	75.33	6.25	0.654	7096	3277118
3rd_COT1	bin.18	74.56	4.944	0.588	34207	3558530
3rd_COT1	bin.21	74.51	1.55	0.62	4835	2832735
3rd_COT1	bin.13	72.52	3.248	0.657	5072	4631919
3rd_COT1	bin.16	72.41	0	0.58	40313	1539596
3rd_COT1	bin.62	70.25	8.387	0.689	2099	2227425
3rd_COT1	bin.24	70.17	1.724	0.709	17846	3674470
3rd_COT2	bin.45	100	4.451	0.445	22070	1527652
3rd_COT2	bin.35	98.8	0	0.433	139542	4895126
3rd_COT2	bin.2	98.51	1.98	0.459	33344	3556295
3rd_COT2	bin.53	98.44	1.683	0.707	61450	4752200
3rd_COT2	bin.10	98.33	1.896	0.647	59867	2315721
3rd_COT2	bin.23	98.1	4.842	0.638	117920	3074278
3rd_COT2	bin.33	98.02	0.246	0.327	136920	2657182
3rd_COT2	bin.34	97.97	6.756	0.619	37164	8283842
3rd_COT2	bin.31	97.61	0	0.39	231925	2734938
3rd_COT2	bin.26	97.29	1.154	0.552	27341	1870934
3rd_COT2	bin.56	97.27	3.636	0.662	43070	4080682
3rd_COT2	bin.55	96.7	5.259	0.697	164397	2985203
3rd_COT2	bin.27	96.29	0.308	0.531	335130	4879983
3rd_COT2	bin.11	96.02	1.136	0.612	50539	4412376
3rd_COT2	bin.41	95.23	0	0.369	39747	2919088
3rd_COT2	bin.30	95.18	0.476	0.335	131115	2297967
3rd_COT2	bin.29	94.01	1.282	0.699	21059	3865777
3rd_COT2	bin.57	93.57	2.619	0.321	37340	3878329
3rd_COT2	bin.19	93.44	1.092	0.384	15680	3343812
3rd_COT2	bin.47	93.29	2.258	0.694	50667	4186092
3rd_COT2	bin.39	93.26	2.545	0.489	13651	3325683
3rd_COT2	bin.32	92.84	0.634	0.456	21444	3229908
3rd_COT2	bin.9	92.57	0.99	0.496	38814	4815644
3rd_COT2	bin.20	92.25	3.248	0.699	44879	9056321
3rd_COT2	bin.54	92.22	6.786	0.686	21168	4422294
3rd_COT2	bin.25	91.74	2.408	0.637	5788	3685824
3rd_COT2	bin.71	91.73	6.216	0.614	16886	6983577
3rd_COT2	bin.15	91.69	3.77	0.301	10817	3166949
3rd_COT2	bin.65	91.66	0.855	0.635	24160	3379221
3rd_COT2	bin.48	90.66	0.714	0.384	34923	3092258
3rd_COT2	bin.61	90.5	1.675	0.474	20672	3647775
3rd_COT2	bin.70	90.39	0.537	0.361	9279	2345151
3rd_COT2	bin.18	90.1	1.474	0.718	117104	4330125
3rd_COT2	bin.13	89.77	2.272	0.651	110319	4151054
3rd_COT2	bin.67	89.67	3.201	0.428	9888	3041724
3rd_COT2	bin.51	89.6	0.123	0.486	83681	3265034
3rd_COT2	bin.4	89.59	1.639	0.541	46694	2864423
3rd_COT2	bin.62	88.17	2.548	0.49	58415	2109385
3rd_COT2	bin.3	87.86	1.066	0.451	39892	1757840
3rd_COT2	bin.17	86.48	0.183	0.638	10310	5673096
3rd_COT2	bin.38	86.36	2.459	0.637	6677	2946226
3rd_COT2	bin.36	85.44	1.107	0.655	64407	2792729
3rd_COT2	bin.12	85.03	1.753	0.579	61613	1530185
3rd_COT2	bin.46	84.9	5.291	0.359	5130	2945822
3rd_COT2	bin.28	84.28	2.022	0.727	6643	3655887
3rd_COT2	bin.59	83.94	5.518	0.49	6896	2488280
3rd_COT2	bin.1	83.77	0.877	0.504	29123	1146333
3rd_COT2	bin.68	83	2.721	0.612	13585	3820395
3rd_COT2	bin.50	82.38	4.461	0.613	6450	5129706
3rd_COT2	bin.22	81.95	1.707	0.661	5733	4389684
3rd_COT2	bin.24	81.31	3.086	0.695	12647	3256012
3rd_COT2	bin.64	81.17	0.949	0.423	4577	3355831
3rd_COT2	bin.42	81.03	6.034	0.702	61291	5335317
3rd_COT2	bin.73	80.92	4.481	0.657	7124	5618755
3rd_COT2	bin.49	80.78	3.227	0.671	35724	3354396
3rd_COT2	bin.66	80.3	0	0.409	28249	608269
3rd_COT2	bin.6	79.31	0	0.45	34217	1902170
3rd_COT2	bin.43	78.6	5.172	0.342	6122	3661503
3rd_COT2	bin.69	78.08	0.099	0.411	8211	1607383
3rd_COT2	bin.21	77.71	1.189	0.593	5969	6008844
3rd_COT2	bin.58	77.66	5.157	0.558	18882	1589678
3rd_COT2	bin.40	76.93	3.925	0.655	12568	2522495
3rd_COT2	bin.60	76.91	7.07	0.604	5305	4787132
3rd_COT2	bin.63	76.43	2.486	0.366	4052	2133680
3rd_COT2	bin.8	74.3	3.784	0.658	7412	4589911
3rd_COT2	bin.44	72.93	3.448	0.731	12516	3684603
3rd_COT2	bin.5	72.45	8.021	0.655	7330	3724869
3rd_COT2	bin.14	72.36	2.874	0.68	16980	3552387
3rd_COT2	bin.7	72.08	0	0.745	12354	4909242
3rd_COT2	bin.72	72.03	7.979	0.637	3271	3678547
3rd_COT2	bin.37	71.8	7.142	0.501	2152	6121155
3rd_COT2	bin.16	71.74	0.555	0.46	35324	2118647
3rd_COT2	bin.52	71.27	1.931	0.581	10152	1720452
3rd_COT3	bin.72	99.48	1.554	0.706	40694	5036050
3rd_COT3	bin.47	99.32	9.121	0.618	40639	8528646
3rd_COT3	bin.65	98.8	0	0.433	155748	4900357
3rd_COT3	bin.16	98.73	2.377	0.647	75738	2317860
3rd_COT3	bin.59	98.57	0.476	0.37	35683	2928450
3rd_COT3	bin.58	98.24	7.814	0.699	54049	9151444
3rd_COT3	bin.50	98.02	0.246	0.327	66083	2633077
3rd_COT3	bin.70	97.77	0	0.389	203409	2714293
3rd_COT3	bin.26	97.35	0.495	0.459	33620	3684861
3rd_COT3	bin.18	97.27	1.818	0.662	47359	4118064
3rd_COT3	bin.63	97.15	9.19	0.638	69493	3303468
3rd_COT3	bin.41	96.91	0	0.551	129899	1920893
3rd_COT3	bin.4	96.7	5.044	0.697	113414	3008206
3rd_COT3	bin.9	96.59	1.136	0.651	96468	4182745
3rd_COT3	bin.20	96.58	1.282	0.699	24227	3960508
3rd_COT3	bin.68	96.29	0	0.531	330111	4786129
3rd_COT3	bin.78	96.21	4.545	0.61	41311	4622770
3rd_COT3	bin.27	95.76	1.028	0.451	75219	1968404
3rd_COT3	bin.32	95.62	4.316	0.637	7732	3074097
3rd_COT3	bin.30	95.04	0.99	0.496	36211	4969768
3rd_COT3	bin.42	94.13	4.655	0.475	20503	3638717
3rd_COT3	bin.60	93.94	0.952	0.384	26587	3123583
3rd_COT3	bin.17	93.38	1.612	0.694	63485	4161795
3rd_COT3	bin.64	93.1	9.482	0.326	9314	3404128
3rd_COT3	bin.12	92.85	4.937	0.687	25506	4277248
3rd_COT3	bin.14	92.38	1.428	0.335	41617	2346777
3rd_COT3	bin.8	92.36	1.231	0.49	12448	3316279
3rd_COT3	bin.33	92.3	1.872	0.635	10095	6176044
3rd_COT3	bin.23	92.29	4.569	0.637	6805	3739254
3rd_COT3	bin.5	91.97	4.337	0.7	31313	3954133
3rd_COT3	bin.69	91.9	3.225	0.743	16230	5558816
3rd_COT3	bin.36	91.66	2.15	0.633	26157	3631773
3rd_COT3	bin.19	91.63	1.43	0.657	33439	3048172
3rd_COT3	bin.3	91.48	0.476	0.455	21825	3285946
3rd_COT3	bin.2	90.4	3.87	0.716	19902	5270249
3rd_COT3	bin.31	90.1	1.474	0.718	117250	4387312
3rd_COT3	bin.28	90.1	3.378	0.615	17712	7021557
3rd_COT3	bin.56	89.6	0.66	0.485	76301	3275836
3rd_COT3	bin.38	88.57	3.095	0.32	32481	3514832
3rd_COT3	bin.34	88.37	0.766	0.45	47242	1841539
3rd_COT3	bin.7	88.17	2.105	0.489	138020	1492439
3rd_COT3	bin.22	87.97	2.698	0.363	7110	2822596
3rd_COT3	bin.49	87.33	8.581	0.689	13103	3137924
3rd_COT3	bin.6	86.98	3.723	0.504	31645	1233213
3rd_COT3	bin.44	86.61	0.546	0.541	47031	2818304
3rd_COT3	bin.25	86.28	6.932	0.725	6755	3875872
3rd_COT3	bin.74	85.85	2.045	0.591	33039	3583889
3rd_COT3	bin.75	85.21	5.042	0.73	8068	5989614
3rd_COT3	bin.54	84.25	2.674	0.695	13397	3225169
3rd_COT3	bin.15	83.54	2.66	0.488	7285	2672052
3rd_COT3	bin.51	83.39	1.351	0.446	33392	1361597
3rd_COT3	bin.35	83.33	1	0.581	61962	1465783
3rd_COT3	bin.57	82.75	6.896	0.701	60766	5652613
3rd_COT3	bin.13	82.63	7.581	0.552	47151	1941799
3rd_COT3	bin.24	81.45	4.663	0.695	16184	2927997
3rd_COT3	bin.37	81.32	3.974	0.299	6449	3042474
3rd_COT3	bin.77	81.11	2.688	0.362	5631	2013752
3rd_COT3	bin.76	80.89	2.171	0.67	38723	3359368
3rd_COT3	bin.66	80.79	1.275	0.384	8017	3035297
3rd_COT3	bin.55	80.3	0	0.409	49337	608368
3rd_COT3	bin.29	79.03	4.516	0.656	6297	5453260
3rd_COT3	bin.61	78.66	5.681	0.655	7906	3209217
3rd_COT3	bin.53	78.6	0.099	0.593	6466	6124745
3rd_COT3	bin.11	78.26	1.668	0.661	7270	4434757
3rd_COT3	bin.46	77.62	2.991	0.604	5654	4764926
3rd_COT3	bin.48	77.09	2.38	0.615	6701	4652484
3rd_COT3	bin.39	75.91	5.53	0.425	2724	3486617
3rd_COT3	bin.67	75.38	3.846	0.72	6877	5178541
3rd_COT3	bin.1	75.07	6.984	0.458	2538	2321357
3rd_COT3	bin.71	75	0	0.431	9568	2725554
3rd_COT3	bin.45	74.37	0	0.413	4382	1299817
3rd_COT3	bin.21	74	3.763	0.384	3737	1159846
3rd_COT3	bin.62	73.97	2.087	0.559	4555	2119517
3rd_COT3	bin.40	73.97	6.486	0.347	4351	3045460
3rd_COT3	bin.43	71.76	2.07	0.619	14853	3515417
3rd_COT3	bin.73	71.31	3.296	0.705	5806	2257083
3rd_COT3	bin.52	71.17	1.724	0.47	2802	3609344
3rd_COT3	bin.10	70.14	2.079	0.66	7281	4283678
AAT-1a	bin.23	99.84	2.115	0.487	38748	2679524
AAT-1a	bin.17	99.57	1.315	0.589	86971	2488984
AAT-1a	bin.77	99.01	1.96	0.563	34271	2419614
AAT-1a	bin.49	98.85	0.383	0.653	48371	2686088
AAT-1a	bin.33	98.66	0	0.367	28410	1430085
AAT-1a	bin.30	98.66	1.888	0.384	25416	1639689
AAT-1a	bin.73	98.57	4.46	0.43	53589	3853347
AAT-1a	bin.82	97.7	1.149	0.569	30668	2535323
AAT-1a	bin.60	97.42	2.258	0.66	38413	3899696
AAT-1a	bin.32	96.81	3.636	0.495	28294	3220707
AAT-1a	bin.55	96.7	2.197	0.407	34353	2704323
AAT-1a	bin.59	95.85	1.362	0.648	40052	2566418
AAT-1a	bin.65	95.73	4.395	0.483	12265	2215964
AAT-1a	bin.76	95.4	0.276	0.608	12436	2624693
AAT-1a	bin.43	95.24	0.546	0.334	29923	2771083
AAT-1a	bin.58	95.09	1.96	0.416	20200	4239362
AAT-1a	bin.31	94.98	1.612	0.433	77932	3624282
AAT-1a	bin.7	94.8	1.366	0.573	32839	3588116
AAT-1a	bin.35	94.77	5.514	0.598	15894	4147222
AAT-1a	bin.22	94.66	0	0.513	35316	1565057
AAT-1a	bin.46	94.08	3.87	0.458	11895	3778046
AAT-1a	bin.3	93.83	3.781	0.4	50574	3402754
AAT-1a	bin.37	93.67	5.77	0.689	14666	3417195
AAT-1a	bin.83	93.56	2.549	0.409	27363	2413129
AAT-1a	bin.54	93.25	2.247	0.516	21833	1197208
AAT-1a	bin.12	92.88	9.039	0.693	37882	3985934
AAT-1a	bin.24	92.53	4.153	0.392	21057	3281311
AAT-1a	bin.26	92.52	6.06	0.673	4903	3180409
AAT-1a	bin.79	92.19	0.496	0.514	9548	1584562
AAT-1a	bin.62	91.87	1.888	0.571	10809	1652175
AAT-1a	bin.39	91.13	3.276	0.57	7054	2228027
AAT-1a	bin.48	91.09	6.126	0.626	8136	3578842
AAT-1a	bin.25	90.98	7.22	0.629	24611	2690320
AAT-1a	bin.80	90.9	0.909	0.522	90218	3876194
AAT-1a	bin.38	90.1	1.198	0.469	10519	2517518
AAT-1a	bin.1	90	6.981	0.502	12209	3886468
AAT-1a	bin.41	89.47	3.333	0.508	25950	3001406
AAT-1a	bin.44	89.24	5.909	0.531	10484	2861765
AAT-1a	bin.5	89.09	4.545	0.549	41581	2502031
AAT-1a	bin.56	88.78	1.333	0.391	5846	1337816
AAT-1a	bin.72	88.09	1.441	0.437	13718	2659768
AAT-1a	bin.45	87.79	3.267	0.439	17234	2037532
AAT-1a	bin.14	87.77	3.269	0.415	9075	2222683
AAT-1a	bin.34	87.27	2.909	0.557	37814	2162310
AAT-1a	bin.68	87.06	3.2	0.626	312260	4991925
AAT-1a	bin.4	86.28	4.388	0.476	5601	3344041
AAT-1a	bin.74	86.26	7.555	0.588	9093	3014449
AAT-1a	bin.53	85.88	3.96	0.437	7293	4256619
AAT-1a	bin.69	85.46	1.225	0.575	4099	4638758
AAT-1a	bin.21	85.29	0.326	0.497	32643	2598183
AAT-1a	bin.6	84.23	5.85	0.576	28792	1789869
AAT-1a	bin.50	82.86	4.841	0.496	12068	3073620
AAT-1a	bin.29	82.24	8.411	0.553	10002	1420100
AAT-1a	bin.70	82.09	0	0.556	8701	2171369
AAT-1a	bin.52	82.02	3.423	0.687	7193	3127065
AAT-1a	bin.42	80.14	3.825	0.654	4662	3250096
AAT-1a	bin.67	79.9	1.006	0.407	7175	885139
AAT-1a	bin.36	79.47	0	0.353	17342	1672999
AAT-1a	bin.40	79.04	3.389	0.599	12566	1736433
AAT-1a	bin.9	78.96	2.301	0.474	29507	3062139
AAT-1a	bin.18	78.5	0	0.356	10071	714690
AAT-1a	bin.51	78.38	1.289	0.663	17357	2364415
AAT-1a	bin.15	77.92	3.49	0.476	4501	1563848
AAT-1a	bin.64	77.72	5.882	0.5	12192	1840428
AAT-1a	bin.27	77.22	3.5	0.644	9855	1489275
AAT-1a	bin.11	75.4	6.65	0.491	2849	3507333
AAT-1a	bin.16	74.73	4.817	0.602	9511	1199076
AAT-1a	bin.20	74.69	0.067	0.509	4193	1864118
AAT-1a	bin.66	74.66	4.206	0.495	35389	3062021
AAT-1a	bin.28	73.98	0	0.357	27765	699089
AAT-1a	bin.10	73.83	5.15	0.558	4197	1468015
AAT-1a	bin.63	73.76	5.938	0.583	3786	2801333
AAT-1a	bin.78	72.5	9.443	0.617	4700	2376204
AAT-1a	bin.13	72.17	4.858	0.479	3460	1760234
AAT-1a	bin.47	71.95	0.555	0.494	3409	2423515
AAT-1a	bin.57	71.78	4.494	0.581	5701	1494109
AAT-1a	bin.61	71.36	0	0.456	8743	575109
AAT-1a	bin.71	71.09	6.405	0.702	3150	1763982
AAT-1a	bin.19	71.03	2.775	0.418	8123	2656105
AAT-1a	bin.81	70.68	0	0.718	41747	2810867
AAT-1a	bin.75	70.67	1.335	0.634	2904	1699995
AAT-1a	bin.8	70.53	0	0.369	27781	925530
AAT-1a	bin.84	70	2.199	0.337	6544	1679990
AAT-1b	bin.23	100	0.383	0.651	50938	2830807
AAT-1b	bin.24	99.84	3.918	0.488	36245	2560766
AAT-1b	bin.16	99.01	1.633	0.563	32366	2380206
AAT-1b	bin.55	98.91	0.129	0.593	85550	2288629
AAT-1b	bin.60	98.85	0	0.569	29756	2611416
AAT-1b	bin.36	98.69	3.921	0.418	17815	4283689
AAT-1b	bin.52	97.48	3.053	0.648	36270	2735444
AAT-1b	bin.67	97.4	1.451	0.66	43666	3850997
AAT-1b	bin.56	97.33	1.777	0.383	27985	1782768
AAT-1b	bin.17	97.19	4.494	0.515	22410	1207715
AAT-1b	bin.33	96.77	1.075	0.434	76815	3599930
AAT-1b	bin.34	95.62	1.775	0.573	29568	3614618
AAT-1b	bin.14	94.73	4.098	0.598	18016	4135639
AAT-1b	bin.68	94.11	2.287	0.497	39060	2847072
AAT-1b	bin.70	93.95	1.098	0.469	11488	2560056
AAT-1b	bin.44	93.88	1.904	0.508	33942	3182608
AAT-1b	bin.22	93.83	3.851	0.4	49859	3426273
AAT-1b	bin.49	93.33	1.333	0.512	21734	1570546
AAT-1b	bin.59	93.17	3.292	0.658	17001	3007731
AAT-1b	bin.2	93.1	1.34	0.608	11997	2641857
AAT-1b	bin.8	92.85	2.857	0.431	47578	3362491
AAT-1b	bin.47	92.43	8.558	0.489	9685	2586169
AAT-1b	bin.12	92.09	4.622	0.6	10665	1851916
AAT-1b	bin.37	92	5.594	0.409	26456	2640926
AAT-1b	bin.62	91.64	5.636	0.5	33867	2729759
AAT-1b	bin.64	91.22	2.197	0.483	11723	2208142
AAT-1b	bin.21	90.97	5.138	0.633	9011	2318309
AAT-1b	bin.5	90.66	4	0.573	11887	1552540
AAT-1b	bin.41	90.66	0	0.368	24066	1390767
AAT-1b	bin.40	90.53	3.79	0.689	13774	3316483
AAT-1b	bin.66	90.03	4.575	0.424	26079	3058496
AAT-1b	bin.72	90	2.909	0.559	54418	2370775
AAT-1b	bin.45	89.94	8.581	0.502	12048	3922647
AAT-1b	bin.53	89.58	2.009	0.515	6184	1475241
AAT-1b	bin.61	89.54	4.747	0.549	40006	2644417
AAT-1b	bin.69	89.21	3.812	0.494	13344	2334484
AAT-1b	bin.78	89.09	0.909	0.522	97234	3830714
AAT-1b	bin.46	89.02	2.593	0.437	15100	2409774
AAT-1b	bin.54	88.97	5.294	0.673	4893	3099553
AAT-1b	bin.7	88.39	3.885	0.625	9041	3622988
AAT-1b	bin.11	88.12	0.728	0.338	23370	2419925
AAT-1b	bin.82	87.75	2.555	0.415	10979	2261489
AAT-1b	bin.10	87.24	1.098	0.557	11006	2013757
AAT-1b	bin.76	87.06	3.2	0.626	294980	4968257
AAT-1b	bin.48	86.36	3.737	0.533	8763	2785049
AAT-1b	bin.65	86.28	1.685	0.576	5578	4811646
AAT-1b	bin.3	86.03	3.649	0.479	7821	3411818
AAT-1b	bin.80	85.93	3.792	0.573	6688	2045462
AAT-1b	bin.77	85.84	1.986	0.412	26370	1976317
AAT-1b	bin.83	85.62	1.96	0.437	19153	2145865
AAT-1b	bin.15	85.03	2.956	0.435	8979	4234145
AAT-1b	bin.13	84.87	3.122	0.685	6708	3501078
AAT-1b	bin.26	84.78	5.939	0.394	4802	1558267
AAT-1b	bin.38	84.61	4.096	0.343	9266	2912639
AAT-1b	bin.42	84.1	3.186	0.581	8059	1551608
AAT-1b	bin.57	83.87	0.537	0.461	14443	2973657
AAT-1b	bin.30	82.78	4.597	0.584	4825	2821790
AAT-1b	bin.63	82.49	4.761	0.392	20115	3125891
AAT-1b	bin.32	81.81	2.757	0.566	183393	2834895
AAT-1b	bin.29	81.15	4.952	0.559	4576	1504577
AAT-1b	bin.28	80.89	6.353	0.492	2913	3209087
AAT-1b	bin.9	80.81	3.582	0.62	5703	3248318
AAT-1b	bin.1	80.45	5.282	0.585	9003	2500282
AAT-1b	bin.39	79.33	3.279	0.477	23929	3168789
AAT-1b	bin.81	78.77	3.07	0.627	10074	4132830
AAT-1b	bin.31	77.84	6.557	0.627	5654	3417999
AAT-1b	bin.71	77.28	8.496	0.569	6209	1537980
AAT-1b	bin.18	76.72	8.62	0.631	26287	2405973
AAT-1b	bin.35	76.6	2.783	0.521	3634	2066378
AAT-1b	bin.6	76.41	0.156	0.383	16389	1029792
AAT-1b	bin.19	75.94	2.11	0.42	6078	2963802
AAT-1b	bin.25	75.72	3.763	0.498	13310	2705842
AAT-1b	bin.4	75.46	3.971	0.409	7860	849585
AAT-1b	bin.50	75.13	0.558	0.329	171549	2585242
AAT-1b	bin.20	74.87	4.553	0.656	4766	3175221
AAT-1b	bin.75	74.66	0	0.354	14639	1515345
AAT-1b	bin.27	73.98	1.332	0.358	26651	622183
AAT-1b	bin.79	73.78	0	0.509	4195	1865909
AAT-1b	bin.73	72.25	0	0.367	23167	943339
AAT-1b	bin.43	71.76	7.427	0.721	3009	3229767
AAT-1b	bin.58	71.59	5.681	0.477	4326	1341617
AAT-1b	bin.51	70.9	5.234	0.605	10112	951223
AAT-1b	bin.74	70.21	3.605	0.358	9588	620050
AAT-1c	bin.64	100	4.391	0.584	40354	8259113
AAT-1c	bin.49	100	0.383	0.653	47981	2701771
AAT-1c	bin.31	99.84	2.978	0.488	33925	2555679
AAT-1c	bin.71	99.67	3.267	0.563	34722	2285610
AAT-1c	bin.2	99.57	0	0.596	72100	2223112
AAT-1c	bin.36	98.66	1.777	0.384	24548	1757692
AAT-1c	bin.45	97.7	0	0.573	26464	2343505
AAT-1c	bin.75	96.7	1.098	0.468	9817	2544468
AAT-1c	bin.33	96.66	4	0.57	11496	1702581
AAT-1c	bin.79	96	0	0.367	35551	1443318
AAT-1c	bin.14	95.9	5.454	0.497	27468	3165717
AAT-1c	bin.56	95.89	4.719	0.648	42050	2771322
AAT-1c	bin.37	95.75	4	0.511	19695	1552274
AAT-1c	bin.23	95.69	1.344	0.434	77898	3558820
AAT-1c	bin.11	95.6	2.297	0.483	11448	2224847
AAT-1c	bin.58	95.35	1.912	0.573	35116	3580000
AAT-1c	bin.6	95.27	2.92	0.691	40359	4008918
AAT-1c	bin.62	95.22	1.881	0.66	38287	3836055
AAT-1c	bin.34	95.05	2.747	0.408	29223	2670251
AAT-1c	bin.38	94.38	0.561	0.513	22586	1231708
AAT-1c	bin.7	93.91	5.282	0.596	13672	4344222
AAT-1c	bin.9	93.83	3.361	0.399	49012	3433304
AAT-1c	bin.77	93.64	7.545	0.502	10746	3872277
AAT-1c	bin.8	93.58	2.185	0.334	30631	2826747
AAT-1c	bin.42	93.43	5.646	0.688	14253	3581645
AAT-1c	bin.30	92.38	3.587	0.507	27039	3061071
AAT-1c	bin.65	92.15	2.614	0.424	20235	3543069
AAT-1c	bin.70	91.37	0.199	0.556	8499	2134239
AAT-1c	bin.40	90.8	5.189	0.608	12553	2666963
AAT-1c	bin.17	90.68	0.326	0.409	28113	2295823
AAT-1c	bin.53	90	2.909	0.558	46492	2136489
AAT-1c	bin.12	90	0.909	0.522	90884	3934012
AAT-1c	bin.43	89.37	7.869	0.439	17607	2255607
AAT-1c	bin.24	89.33	8.044	0.366	13402	3655594
AAT-1c	bin.47	89.21	0.326	0.495	29115	2825504
AAT-1c	bin.72	88.98	2.542	0.595	13471	1511729
AAT-1c	bin.39	88.72	9.659	0.423	27101	3178755
AAT-1c	bin.48	87.72	0.586	0.46	13098	2956221
AAT-1c	bin.66	87.06	3.2	0.625	206734	4963566
AAT-1c	bin.22	87.03	2.115	0.501	3215	2577190
AAT-1c	bin.73	86.84	4.329	0.624	7980	3551175
AAT-1c	bin.57	86.66	3.809	0.391	21684	3164077
AAT-1c	bin.61	86.64	1.063	0.515	8682	1529293
AAT-1c	bin.32	86.5	1.92	0.428	59640	3529612
AAT-1c	bin.19	86.32	7.857	0.497	37123	3406391
AAT-1c	bin.27	86.03	3.402	0.416	12197	2085412
AAT-1c	bin.50	85.81	1.333	0.392	5512	1388145
AAT-1c	bin.68	85.69	2.429	0.479	7034	3271360
AAT-1c	bin.20	85.54	3.328	0.657	17250	2680322
AAT-1c	bin.51	84.89	4.727	0.585	9226	2925871
AAT-1c	bin.10	84.09	7.616	0.436	7986	4155110
AAT-1c	bin.21	83.66	7.858	0.342	10704	3828577
AAT-1c	bin.46	83.54	3.225	0.474	28234	3357587
AAT-1c	bin.4	83.11	8.184	0.624	4468	3863788
AAT-1c	bin.13	83.01	5.172	0.674	5884	2939371
AAT-1c	bin.25	82.59	9.618	0.684	6815	3399042
AAT-1c	bin.5	82.57	2.298	0.508	4079	1819751
AAT-1c	bin.54	80.88	4.761	0.498	11859	2937180
AAT-1c	bin.63	80.6	7.5	0.503	10259	3190066
AAT-1c	bin.78	78.88	3.402	0.637	12228	1922667
AAT-1c	bin.3	78.85	9.735	0.456	4602	2811828
AAT-1c	bin.16	78.46	3.043	0.575	4541	4753094
AAT-1c	bin.18	78.13	1.565	0.584	8824	1308313
AAT-1c	bin.59	77.99	6.03	0.573	5869	1885366
AAT-1c	bin.28	76.81	2.878	0.542	10659	2334375
AAT-1c	bin.41	76.74	1.147	0.44	14498	1930927
AAT-1c	bin.1	76.25	1.117	0.329	168726	2563136
AAT-1c	bin.60	74.84	0	0.369	18238	1115844
AAT-1c	bin.55	74.72	3.694	0.419	6256	3010081
AAT-1c	bin.69	74.06	0	0.408	6376	849889
AAT-1c	bin.15	74.03	8.292	0.492	2639	3258297
AAT-1c	bin.35	73.26	5.126	0.562	4299	1353155
AAT-1c	bin.74	72.96	0	0.382	14805	989660
AAT-1c	bin.76	72.8	1.754	0.356	17569	1585892
AAT-1c	bin.44	72.42	5.172	0.581	4183	2425062
AAT-1c	bin.29	70.96	7.258	0.605	7881	1098844
AAT-1c	bin.67	70.86	5.554	0.7	2951	1867928
AAT-1c	bin.26	70.53	0	0.358	33981	606326
AAT-1c	bin.52	70.3	6.407	0.647	4957	2243013
	bin.5	100	2.681	0.65	164916	2843450
	bin.81	99.84	0.47	0.488	39064	2592660
	bin.2	99.83	0.653	0.407	71900	2582675
	bin.46	99.59	2.032	0.269	78422	2548819
	bin.31	99.52	0.714	0.492	136755	4031658
	bin.15	98.9	0	0.553	72816	2481848
	bin.35	98.87	0	0.445	126316	1316487
	bin.80	98.66	1.777	0.383	19365	1816460
	bin.73	98.66	2.933	0.421	54926	1979810
	bin.20	98.37	1.149	0.438	35492	3122293
	bin.45	98.07	1.785	0.585	91969	3205607
	bin.11	97.72	0.818	0.647	47728	2618832
	bin.1	97.33	2.111	0.492	190719	4361135
	bin.56	97.21	1.333	0.435	17043	4736809
	bin.93	96.98	2.777	0.431	55210	3474350
	bin.3	96.47	0	0.514	40231	1585189
	bin.49	96.23	4.887	0.478	25467	4591236
	bin.92	96.21	0.897	0.424	15918	1801420
	bin.14	96.08	3.351	0.474	21645	3912244
	bin.69	96.03	7.506	0.553	14856	3685647
	bin.59	95.62	1.092	0.573	31684	3622328
	bin.83	94.87	1.709	0.569	30619	2378671
	bin.24	94.62	1.118	0.448	29179	2378329
	bin.4	94.52	1.351	0.521	229918	5140084
	bin.89	93.97	6.666	0.373	22737	1661554
	bin.23	93.95	1.96	0.507	33197	2218723
	bin.47	93.87	4.086	0.486	24326	2830329
	bin.30	93.81	2.15	0.532	30603	2969182
	bin.43	93.54	0.645	0.557	43069	2748594
	bin.64	93.5	3.571	0.506	35337	3411605
	bin.9	93.33	0.787	0.51	25521	1512324
	bin.55	93.21	8.147	0.502	11596	3854622
	bin.6	93.14	3.481	0.686	18618	3535972
	bin.37	92.62	8.421	0.513	17205	2640265
	bin.34	92.48	0.653	0.497	37830	2791805
	bin.25	92.14	3.389	0.585	11003	1261496
	bin.48	91.93	1.344	0.433	10809	4636028
	bin.78	91.83	1.96	0.544	23540	1991737
	bin.12	91.81	1.818	0.523	43151	3922692
	bin.33	91.39	5.717	0.537	7054	3301113
	bin.7	91.38	0.934	0.582	18943	1222761
	bin.67	91.01	4.494	0.594	9546	3911071
	bin.84	90.75	2.614	0.459	58394	3429679
	bin.60	90.59	4.273	0.31	46052	1882924
	bin.10	90.17	3.418	0.538	130883	1444527
	bin.29	90	4.113	0.689	11831	3042270
	bin.63	89.94	6.728	0.555	9567	4293899
	bin.66	89.33	0	0.574	11184	1497027
	bin.62	88.76	0.383	0.596	13292	2448078
	bin.86	88.75	3.015	0.48	19009	3024320
	bin.54	88.68	3.934	0.336	25566	2762651
	bin.16	88.28	6.363	0.528	7863	2605303
	bin.41	88.18	3.818	0.558	45892	2122819
	bin.39	88.18	3.055	0.654	12382	3750611
	bin.88	87.32	3.448	0.674	6467	2746474
	bin.36	87.27	8.969	0.585	9116	2930409
	bin.21	86.66	9.18	0.68	36312	3540810
	bin.22	86.63	2.197	0.483	7354	2109538
	bin.71	86.47	2.991	0.492	27604	1985657
	bin.52	85.51	4.003	0.425	5909	3623298
	bin.51	85.5	6.121	0.575	6569	5320731
	bin.42	84.88	6.048	0.602	6696	1373076
	bin.77	84.64	4.034	0.413	4696	2121494
	bin.68	84.33	5.626	0.458	10249	1619654
	bin.91	84.02	1.098	0.537	4072	4953873
	bin.65	83.94	1.515	0.707	10271	4310362
	bin.8	81.65	5.882	0.401	7230	2780033
	bin.44	81.03	1.724	0.579	89275	1568832
	bin.79	80.95	0.313	0.504	7369	2231085
	bin.82	80.41	3.497	0.619	5170	3363624
	bin.72	80.33	1.685	0.516	58325	955205
	bin.50	79.9	1.246	0.354	13877	1033553
	bin.75	79.45	3.508	0.359	30439	1632427
	bin.76	79.44	3.585	0.627	5315	2507554
	bin.40	79.31	0	0.631	28696	2276748
	bin.38	77.74	5.197	0.561	5669	2985971
	bin.17	77.05	2.052	0.579	11387	1520704
	bin.85	76.73	0	0.297	18828	774529
	bin.94	76.18	5.626	0.635	3699	2438266
	bin.18	76.11	4.193	0.474	5467	2686455
	bin.13	76.06	8.624	0.546	4954	1221332
	bin.58	75.6	0	0.681	14883	3444459
	bin.57	75.45	0.181	0.578	196581	3310376
	bin.90	73.74	1.123	0.373	7664	1112918
	bin.28	72.83	9.763	0.558	2435	1403542
	bin.26	72.72	6.363	0.4	25797	3415594
	bin.19	72.71	3.225	0.47	5431	1358703
	bin.74	72.57	4.043	0.487	3441	2394031
	bin.61	72.11	6.612	0.63	15280	2972520
	bin.87	71.98	8.686	0.621	3895	1195980
	bin.27	70.96	5.685	0.69	9572	3090105
	bin.70	70.78	6.547	0.579	2986	2650176
	bin.53	70.34	2.336	0.399	7251	963561
	bin.63	99.84	3.213	0.486	33107	2601846
	bin.26	99.04	0.476	0.493	71792	3880958
	bin.47	98.85	6.234	0.65	130581	2813107
	bin.60	97.33	2	0.492	150644	4372976
	bin.59	97.22	1.62	0.407	53527	2643350
	bin.31	97.21	0.666	0.511	18440	1519275
	bin.78	97.07	6.904	0.506	27239	3809511
	bin.61	96.73	3.267	0.494	22709	2122419
	bin.75	96.5	1.904	0.43	68463	3604462
	bin.8	96.44	1.639	0.573	28828	3555827
	bin.24	96.33	1.839	0.439	29089	2999400
	bin.5	96.25	1.955	0.424	9909	1733624
	bin.80	95.69	4.301	0.477	30582	4252887
	bin.49	95.62	2.877	0.447	21504	2513607
	bin.29	95.6	0	0.386	150704	2105798
	bin.12	95.6	0	0.553	74961	2404195
	bin.41	95.53	1.955	0.473	25645	3955288
	bin.20	95.52	1.422	0.269	44303	2560308
	bin.50	95.16	1.881	0.531	31046	2865254
	bin.71	95	6.363	0.499	26707	2896172
	bin.45	94.67	3.361	0.4	30779	3349459
	bin.23	94.66	1.777	0.385	29952	1558121
	bin.34	94.52	1.351	0.521	209014	5021825
	bin.1	94.51	1.29	0.556	39457	2705036
	bin.39	94.34	6.679	0.556	8716	3713419
	bin.55	94.19	3.978	0.487	23998	2792868
	bin.7	93.84	4.938	0.687	11098	3112176
	bin.4	93.81	2.601	0.649	39826	2446596
	bin.48	93.63	4.575	0.564	300238	4656596
	bin.17	93.2	0.289	0.436	10323	4542288
	bin.54	93.19	3.932	0.593	10519	4058865
	bin.14	93.13	5.228	0.566	7496	2132361
	bin.11	92.91	7.174	0.502	12771	3936086
	bin.79	92.9	0.022	0.511	37262	1605523
	bin.15	92.72	1.818	0.523	70788	3877092
	bin.44	92.51	1.912	0.334	35165	2649274
	bin.3	92.3	1.709	0.569	30533	2389041
	bin.56	92.15	0.326	0.497	33266	2810337
	bin.25	91.55	3.831	0.673	6066	2796120
	bin.62	91.52	2.908	0.629	19414	2596925
	bin.46	91.1	1.966	0.448	9725	1216327
	bin.42	90.9	6.212	0.529	11009	2799922
	bin.18	90.59	8.351	0.433	11704	4532857
	bin.35	90.47	1.601	0.434	9312	2832463
	bin.73	90.41	5.673	0.458	8516	1660730
	bin.82	90.17	3.418	0.539	68951	1445442
	bin.72	90	2	0.558	52364	2102711
	bin.84	89.98	3.745	0.576	11423	5380153
	bin.32	89.33	4.666	0.57	11449	1561038
	bin.74	88.88	0.653	0.51	23792	2004472
	bin.70	88.23	1.68	0.458	40729	3195812
	bin.37	87.97	4.31	0.686	9801	3366972
	bin.16	87.68	2.947	0.438	21707	1649021
	bin.81	86.51	1.123	0.513	35692	1092888
	bin.36	85.51	3.333	0.479	15593	3136887
	bin.13	85.45	5.737	0.584	9137	2871340
	bin.58	85.1	7.377	0.62	5535	3536674
	bin.43	84.96	0.703	0.543	31672	1991317
	bin.66	84.69	1.711	0.707	7451	4422619
	bin.28	84.59	0	0.504	9008	2341582
	bin.65	83.69	4.545	0.388	30124	3394833
	bin.52	83.12	1.149	0.598	7332	2294063
	bin.68	82.05	7.634	0.715	6580	8447491
	bin.69	81.79	0.311	0.583	8987	1140730
	bin.22	80.74	1.626	0.655	43825	2915002
	bin.33	80.67	8.823	0.501	27937	2701822
	bin.53	79.2	4.61	0.534	4562	5386156
	bin.38	77.78	4.761	0.628	5143	2504169
	bin.9	77.31	8.081	0.686	28336	3771178
	bin.10	76.01	1.724	0.558	7067	3149881
	bin.83	75.76	0.892	0.581	49631	1585642
	bin.21	75.16	7.15	0.556	5850	4284273
	bin.77	75.13	0.595	0.329	171204	2592795
	bin.51	74.96	2.262	0.425	4410	1409982
	bin.2	74.01	8.601	0.57	5509	1415101
	bin.30	73.98	0	0.357	23393	701471
	bin.67	73.74	8.988	0.371	8886	1261805
	bin.85	72.98	10	0.659	7295	5098488
	bin.6	71.92	7.017	0.678	34998	3032452
	bin.19	71.66	5.14	0.396	5885	1263200
	bin.27	71.51	1.086	0.694	20136	2313489
	bin.64	71.39	0	0.371	12017	1186187
	bin.57	70.68	1.724	0.658	6375	3688297
	bin.76	70.12	3.072	0.427	4441	3097246
	bin.17	100	1.532	0.65	143625	2834487
	bin.2	99.83	0.653	0.406	68060	2670830
	bin.57	99.59	0.83	0.269	83675	2497183
	bin.33	98.66	3.222	0.383	28080	1778447
	bin.43	98.52	1.089	0.422	50956	1878515
	bin.12	97.8	0	0.553	71306	2451525
	bin.22	97.44	0.634	0.493	17362	3797383
	bin.59	97.33	1.333	0.491	176560	4371095
	bin.5	97.29	4.221	0.648	32075	2601039
	bin.55	97.26	1.639	0.573	29374	3640899
	bin.77	97.2	4.469	0.474	20786	3989833
	bin.76	96.96	2.933	0.425	12018	1815187
	bin.71	96.65	1.038	0.584	85407	3157374
	bin.66	96	0.509	0.436	18103	4792801
	bin.41	95.96	1.337	0.448	24114	2451687
	bin.32	95.96	2.956	0.53	28689	2978080
	bin.52	95.74	0.709	0.513	46966	1640181
	bin.84	95.6	0	0.386	99024	2149279
	bin.27	95.59	6.258	0.485	26232	2984084
	bin.37	95.36	4.523	0.506	27107	3536909
	bin.20	95.16	2.688	0.476	26491	4683061
	bin.36	95.09	0	0.541	37869	2072572
	bin.48	94.83	3.267	0.495	22649	2066602
	bin.74	94.6	2.959	0.438	24050	3004023
	bin.68	94.52	1.351	0.52	222228	5116322
	bin.38	94.38	1.123	0.45	26156	1194572
	bin.35	94.19	0	0.557	43214	2629954
	bin.46	93.9	1.829	0.439	26704	1902833
	bin.25	93.8	0.47	0.485	37862	2553945
	bin.81	93.6	1.092	0.335	39463	2684968
	bin.40	93.33	0	0.51	20324	1480694
	bin.47	93.16	1.139	0.567	32217	2499317
	bin.21	92.85	2.857	0.431	62814	3390560
	bin.30	92.74	3.405	0.433	14642	4580665
	bin.78	92.73	1.709	0.31	20772	1917667
	bin.56	92.27	3.426	0.689	17381	3458051
	bin.18	92.23	2.903	0.456	56188	3655808
	bin.24	91.11	4.7	0.687	11055	3140715
	bin.39	91.01	0	0.514	57957	1196956
	bin.80	90.9	4.727	0.394	23672	3716099
	bin.31	90.84	2.133	0.374	15661	1541882
	bin.26	90.51	5.107	0.503	9042	3769521
	bin.70	90.17	3.846	0.537	116279	1472201
	bin.6	90.04	5.141	0.457	8517	1649560
	bin.14	89.75	3.181	0.523	34669	3919796
	bin.44	89.09	2.909	0.559	51647	2108331
	bin.72	88.48	5.454	0.537	6277	2889805
	bin.15	88	2.666	0.577	7898	5097657
	bin.45	87.33	1.333	0.573	9975	1484693
	bin.58	87.07	0.467	0.582	15399	1160558
	bin.63	86.93	4.597	0.673	6595	2701783
	bin.75	86.76	3.686	0.504	21421	2601256
	bin.73	86.29	4.201	0.401	8644	2874658
	bin.4	86	0.777	0.367	27727	1287474
	bin.54	85.49	6.722	0.559	6963	3818154
	bin.79	84.67	5.913	0.603	6862	1257099
	bin.3	83.85	2.844	0.427	5207	3206341
	bin.1	83.29	7.49	0.634	3767	2724192
	bin.49	83.13	3.991	0.509	25236	1972027
	bin.51	82.92	4.659	0.558	6750	3251067
	bin.67	82.77	8.969	0.586	6680	2966905
	bin.42	80.61	2.141	0.688	11855	3260495
	bin.7	80.54	1.831	0.68	15889	3746112
	bin.61	80.21	1.098	0.302	19020	1063942
	bin.11	78.8	1.666	0.479	24916	2832091
	bin.28	78.55	4.39	0.498	13767	2963507
	bin.29	78.43	5.1	0.619	5413	3468002
	bin.83	77.77	2.091	0.573	5263	1369564
	bin.13	77.1	3.713	0.63	4922	2461083
	bin.16	76.73	2.15	0.442	7977	2769491
	bin.19	75.83	0.934	0.352	11885	1068236
	bin.8	75.13	0.558	0.329	191793	2632004
	bin.62	74.13	3.448	0.631	24850	2403651
	bin.9	73.29	0.156	0.503	8000	2330513
	bin.60	72.82	2.15	0.468	4332	1193223
	bin.50	72.33	0	0.578	210315	3168035
	bin.64	72.32	2.197	0.535	4279	5355896
	bin.65	72.25	0	0.358	41878	561099
	bin.10	71.18	1.52	0.577	11576	1370181
	bin.23	70.68	6.896	0.498	29093	3151714
	bin.53	70.49	5.747	0.597	3961	1798498
	bin.69	70.3	0.934	0.398	11181	940995
	bin.34	70.17	1.754	0.694	27573	2398871
	bin.82	70.08	0	0.345	27909	711265
	bin.93	100	0.383	0.651	68307	2727231
	bin.83	99.84	0.626	0.486	33379	2881342
	bin.56	99.52	0.952	0.492	66992	4029877
	bin.23	99.16	5.586	0.331	126098	3701339
	bin.19	98.11	7.836	0.52	178120	4817916
	bin.57	98.03	3.594	0.419	18516	4110750
	bin.75	97.87	1.418	0.513	38569	1627440
	bin.14	97.71	1.633	0.562	62222	2448848
	bin.88	97.05	4.274	0.497	34167	2844028
	bin.13	96.82	5.449	0.648	32186	2638530
	bin.48	96.81	6.363	0.493	35830	3237239
	bin.18	96.7	2.197	0.482	11579	2260844
	bin.69	96.66	0	0.436	55709	5219190
	bin.45	96.62	0.561	0.512	33207	1215438
	bin.17	96.36	0.558	0.476	26203	3762924
	bin.76	96.26	9.047	0.508	31042	3366254
	bin.16	96	1.333	0.382	75354	1802046
	bin.78	95.6	0	0.386	37422	2054165
	bin.29	95.08	1.912	0.573	28410	3618512
	bin.59	94.67	0.824	0.429	34801	3408362
	bin.4	94.22	4.121	0.509	10784	4812319
	bin.8	94.12	2.396	0.411	37341	2519516
	bin.15	94.08	4.489	0.435	13234	4803348
	bin.27	94.01	3.038	0.571	15432	2325627
	bin.12	93.9	1.075	0.434	76867	3584472
	bin.10	93.65	2.38	0.431	53173	3425226
	bin.7	93.33	1.333	0.426	6548	1656080
	bin.44	93.17	2.329	0.433	32692	3013184
	bin.26	92.97	0.653	0.425	40069	2683587
	bin.95	92.12	2.909	0.657	28212	5637421
	bin.84	92.04	1.935	0.563	13272	4330142
	bin.20	92	0.242	0.51	30481	1511863
	bin.33	91.85	2.247	0.449	21085	1194737
	bin.5	91.81	4.727	0.391	40324	3753230
	bin.38	91.8	1.535	0.602	5453	1868054
	bin.34	91.76	3.146	0.656	14251	3064497
	bin.9	91.48	3.486	0.456	9426	1663002
	bin.31	91.31	4.201	0.4	38773	3209497
	bin.61	91.21	2.404	0.596	32199	3225156
	bin.91	91.01	1.327	0.575	13501	5675951
	bin.66	90.9	0.909	0.522	89125	3887268
	bin.28	90.75	6.441	0.501	23095	3907748
	bin.36	90.66	0.444	0.385	25576	1599522
	bin.43	90.61	3.505	0.58	76578	1735865
	bin.86	90.22	0.766	0.609	15694	2621759
	bin.64	89.7	1.633	0.406	57723	2475376
	bin.2	89.28	0.522	0.598	6593	2276054
	bin.60	89.09	2.909	0.558	42816	2146842
	bin.1	88.37	3.6	0.36	24536	3352179
	bin.70	88.27	1.29	0.557	10025	2355757
	bin.79	87.69	6.738	0.695	47671	3693516
	bin.58	86.64	4.151	0.691	15918	3157357
	bin.6	86.52	1.96	0.513	15456	2393827
	bin.37	86.38	4.467	0.63	29912	2492510
	bin.21	86.37	1.96	0.497	17523	1855195
	bin.54	85.34	8.064	0.602	7070	1499753
	bin.22	85.32	3.785	0.687	7893	3297120
	bin.82	85.05	3.879	0.674	5539	2772352
	bin.81	84.98	4.309	0.47	8377	2150094
	bin.25	84.4	5.004	0.428	6678	2845417
	bin.72	83.76	5.252	0.605	6994	6709672
	bin.97	83.6	2.688	0.479	20335	3558900
	bin.30	83.46	4.103	0.626	22899	4878439
	bin.11	83.11	4.545	0.524	7854	2451071
	bin.35	82.72	2.909	0.574	216487	3716998
	bin.77	81.42	0.066	0.518	5261	2564612
	bin.92	81.17	0.699	0.423	4395	1664585
	bin.68	80.6	3.386	0.407	4568	1658791
	bin.24	80.16	4.162	0.529	3470	1853384
	bin.62	79.73	0	0.574	10232	1392665
	bin.49	79.33	0.566	0.383	4100	1274323
	bin.74	78.09	3.205	0.598	3873	3323402
	bin.42	76.55	5.805	0.595	3645	3618329
	bin.40	76.15	3.861	0.469	4902	1285190
	bin.71	75.87	2.678	0.474	4891	1713635
	bin.90	75.81	1.523	0.329	14326	1736863
	bin.85	75.35	1.88	0.31	5584	1592627
	bin.98	75.17	0	0.411	18767	1870906
	bin.52	75.01	2.298	0.575	3708	1861829
	bin.47	74.59	3.888	0.499	13233	2718609
	bin.55	74.5	3.396	0.438	3703	2081751
	bin.73	74.11	0	0.558	5361	1673126
	bin.94	74.05	3.033	0.452	18459	710273
	bin.87	74.04	0.819	0.34	27137	2099509
	bin.51	73.92	9.15	0.542	3683	1343930
	bin.80	72.67	8.84	0.505	5166	3789950
	bin.96	72.41	3.448	0.536	3861	2859448
	bin.32	72.41	8.62	0.718	13324	3834008
	bin.46	72.39	8.108	0.556	5466	3393815
	bin.3	72.25	0	0.359	25315	626964
	bin.39	71.39	0	0.367	23842	911859
	bin.67	71.26	3.333	0.393	14065	1483545
	bin.41	71.01	3.005	0.436	4558	2361652
	bin.53	70.96	3.825	0.536	4261	1770045
	bin.50	70.92	2.942	0.531	3933	1476896
	bin.65	70.36	7.007	0.66	3753	2767346
	bin.35	99.93	0	0.599	89455	3242183
	bin.65	99.84	0.47	0.487	64822	2592925
	bin.55	99.83	4.575	0.406	65474	2685615
	bin.31	99.67	1.633	0.57	173476	2684795
	bin.64	99.52	1.666	0.418	64594	3394925
	bin.26	99.12	2.777	0.626	49581	5472904
	bin.16	98.4	1.6	0.369	27341	1988806
	bin.44	98.08	0.789	0.602	20686	1957872
	bin.11	97.7	0	0.574	21851	2374591
	bin.33	97.68	3.685	0.577	78973	1947499
	bin.43	97.38	1.95	0.651	28872	2814118
	bin.28	97.38	1.307	0.425	14660	3472532
	bin.8	97.14	4.92	0.391	93321	3595748
	bin.83	97.05	4.248	0.523	8599	2953775
	bin.48	97.05	0.871	0.564	43815	2229344
	bin.42	96.57	0.657	0.604	37620	2088414
	bin.78	96.4	3.921	0.591	57829	2423276
	bin.45	95.96	0.93	0.608	61363	3028433
	bin.9	95.9	4.545	0.494	30162	3228321
	bin.80	95.88	1.448	0.649	37109	2514353
	bin.74	95.7	2.747	0.554	22285	2288862
	bin.54	95.52	7.619	0.506	31282	3327866
	bin.75	95.5	4.212	0.469	14922	2623872
	bin.20	95.47	2.142	0.412	45719	2473150
	bin.63	95.45	3.03	0.627	33236	6309435
	bin.25	95.45	4.424	0.603	60753	7447839
	bin.84	94.91	0.847	0.6	25739	1662100
	bin.1	94.51	3.369	0.561	165854	4388365
	bin.52	94.19	0.645	0.557	41521	2678158
	bin.41	93.53	0.912	0.43	14323	3266399
	bin.61	93.43	7.025	0.684	7427	3919383
	bin.23	92.74	3.405	0.532	34583	3181747
	bin.70	92.7	5.685	0.69	18309	3378420
	bin.58	92.49	1.351	0.522	65943	4769261
	bin.68	91.81	2.727	0.546	81595	2919713
	bin.6	91.68	2.317	0.583	18288	1534921
	bin.47	91.66	3.274	0.448	20750	3411653
	bin.77	91.27	1.342	0.542	30683	2322686
	bin.73	91.02	2.617	0.574	8760	3476870
	bin.40	90.95	1.098	0.411	10198	2366188
	bin.71	90.82	5.484	0.566	9407	4369299
	bin.4	90.66	3.333	0.572	9461	1609812
	bin.57	88.52	2.732	0.432	26558	2592690
	bin.32	88.44	5.29	0.481	11792	2794160
	bin.72	88.29	6.235	0.538	9196	2212558
	bin.37	87.98	5.806	0.639	11967	5949486
	bin.56	87.77	6.166	0.635	6465	2403506
	bin.34	86.88	0.728	0.34	43484	3080950
	bin.46	85.48	7.182	0.438	72434	3222058
	bin.22	85.01	3.099	0.687	9261	4281981
	bin.2	84.88	3.405	0.473	10934	2772570
	bin.66	84.11	4.371	0.583	10795	1924447
	bin.38	84	4.353	0.514	4818	1333715
	bin.15	83.98	1.449	0.523	87578	1889928
	bin.24	83.73	3.787	0.626	5860	4533400
	bin.76	82.77	3.172	0.555	7497	3178096
	bin.51	82.75	6.583	0.476	6985	1726385
	bin.67	81.47	4.26	0.436	5177	2873388
	bin.5	81.38	7.168	0.481	5956	7187137
	bin.36	81.18	1.818	0.525	8968	3477467
	bin.12	81	2.857	0.452	31520	2552062
	bin.53	80	3.508	0.693	28693	3748864
	bin.59	79.99	4.2	0.505	5129	3211292
	bin.81	79.75	6.19	0.499	10206	2788364
	bin.27	78.55	2.298	0.675	6409	2733386
	bin.19	77.97	5.272	0.584	8154	2588417
	bin.14	77.22	9.195	0.646	4952	2531924
	bin.29	75.74	0	0.33	327679	1056458
	bin.69	75.26	6.327	0.603	8296	1222648
	bin.39	74.95	3.686	0.493	14282	3111861
	bin.50	74.84	0	0.368	23167	957821
	bin.49	74.26	2.956	0.468	73613	3178159
	bin.62	74.02	5.357	0.509	15391	2538235
	bin.13	73.62	3.005	0.469	4668	1883409
	bin.21	73.44	5.908	0.543	8132	1849115
	bin.17	73.4	2.096	0.546	40816	2951088
	bin.79	73.37	6.48	0.55	4600	1745381
	bin.82	72.87	6.435	0.519	2644	1786773
	bin.7	71.89	4.901	0.495	33245	2425798
	bin.30	71.88	3.96	0.438	20954	1310182
	bin.10	71.86	0.947	0.453	13774	701843
	bin.18	71.07	6.862	0.566	5157	1378976
	bin.3	71.04	3.594	0.556	8848	1359561
	bin.73	100	0	0.602	63579	1763383
	bin.58	100	0.957	0.654	87882	2604450
	bin.53	99.84	0.47	0.488	36199	2578601
	bin.67	99.83	4.13	0.407	66847	2729499
	bin.86	99.52	0.476	0.493	81319	3888218
	bin.91	99.01	1.307	0.562	44135	2475854
	bin.15	98.66	1.888	0.384	22885	1771117
	bin.65	98.6	6.554	0.331	191329	3804820
	bin.2	98.15	9.796	0.689	36672	4386540
	bin.66	97.75	4.606	0.513	24828	1240726
	bin.71	97.71	3.594	0.422	18673	3939219
	bin.83	97.33	0	0.367	26536	1420485
	bin.31	96.64	4.595	0.494	34770	3247926
	bin.28	96.05	1.075	0.433	64434	3684067
	bin.64	96.03	3.809	0.431	55659	3724763
	bin.8	95.87	2.666	0.512	27896	1544929
	bin.10	95.8	1.899	0.561	23756	4280187
	bin.38	95.74	0	0.513	42706	1601074
	bin.80	95.34	1.117	0.476	25074	3853752
	bin.35	95.3	2.848	0.431	28867	3281105
	bin.51	95.23	1.428	0.412	38057	2533058
	bin.39	95.16	0.645	0.556	25456	2574058
	bin.68	95.1	4.022	0.426	25672	2761086
	bin.57	94.74	5.015	0.58	60860	1834521
	bin.25	94.67	5.656	0.509	34375	3188064
	bin.22	94.53	2.367	0.573	30439	3690591
	bin.55	94.52	1.351	0.52	181673	5017722
	bin.81	94.36	1.576	0.428	46669	3447843
	bin.1	94.18	5.454	0.509	9575	4692780
	bin.12	93.82	0	0.436	33285	5044962
	bin.6	93.81	3.405	0.478	21840	4177032
	bin.59	93.4	2.197	0.482	14099	2219558
	bin.23	93.35	2.331	0.422	10877	2048446
	bin.5	93.33	5.333	0.385	23118	2070539
	bin.49	93.25	0.161	0.448	8377	1199176
	bin.52	92.53	4.969	0.655	16672	3192345
	bin.13	92.48	0.98	0.496	34682	2871794
	bin.78	92.4	4.098	0.597	7876	4104139
	bin.32	92.34	5.633	0.5	24612	4026833
	bin.29	91.96	2.185	0.336	28597	2589137
	bin.37	91.21	1.333	0.57	11197	1522001
	bin.41	91.2	4.151	0.688	14691	3327284
	bin.89	90.71	3.984	0.433	13577	2892669
	bin.4	90.42	2.364	0.598	18774	3124253
	bin.70	90.22	1.444	0.431	7307	1517086
	bin.43	90	2.909	0.559	49381	2100946
	bin.21	90	8.161	0.605	9319	6802561
	bin.75	89.65	2.366	0.674	5213	3055373
	bin.44	89.42	4.201	0.399	24419	3018048
	bin.24	89.36	4.772	0.458	8580	1665491
	bin.7	89.27	1.217	0.612	13801	2444438
	bin.40	89.09	3.666	0.658	19979	5525139
	bin.62	88.97	1.881	0.431	14915	3971722
	bin.50	88.96	4.918	0.654	7747	3581305
	bin.30	88.76	1.225	0.575	13635	5513043
	bin.61	88.18	0.909	0.522	88568	3815327
	bin.76	87.07	0.822	0.604	4864	1768891
	bin.46	86.33	2.197	0.387	12387	1925932
	bin.26	85.64	0.537	0.33	16095	2110810
	bin.69	85.5	5.654	0.425	4855	2955509
	bin.20	85.35	4.646	0.546	19017	2640032
	bin.56	84.99	4.533	0.626	13200	4782944
	bin.85	84.91	4.034	0.686	8385	3368714
	bin.42	84.8	3.921	0.548	10339	1726138
	bin.19	83.63	8.629	0.549	8147	2512868
	bin.72	82.74	6.593	0.409	16352	2376789
	bin.82	82.14	4.139	0.475	4917	1749948
	bin.27	82.12	6.126	0.498	11688	2804407
	bin.17	81.72	0	0.533	6417	3261565
	bin.14	81.71	4.828	0.587	9992	2851114
	bin.34	81.27	6.666	0.397	10774	1261763
	bin.11	80.93	2.287	0.508	15746	2276045
	bin.77	80.86	2.564	0.57	12104	1939325
	bin.36	80.62	9.144	0.484	15302	2404993
	bin.63	79.34	6.924	0.47	2291	1643316
	bin.88	77.58	2.586	0.63	23149	2595257
	bin.60	76.88	3.33	0.601	7269	1293521
	bin.47	75.86	8.62	0.716	31561	3877118
	bin.3	75.69	5.909	0.501	2721	2471954
	bin.9	75.45	1.848	0.577	313763	3395650
	bin.87	74.24	5.329	0.455	12055	642572
	bin.16	74.07	4.072	0.532	2909	1442090
	bin.92	73.98	0	0.358	23607	658313
	bin.48	73.82	1.724	0.382	10304	1001865
	bin.45	73.22	0.064	0.559	5558	1600643
	bin.18	72.27	7.92	0.585	3332	1327473
	bin.79	71.39	0	0.367	13572	1292387
	bin.90	70.76	5.166	0.631	6955	1981899
	bin.84	70.35	5.158	0.407	3831	1530883
	bin.74	70.23	4.259	0.396	4105	2421098
	bin.33	70.17	8.691	0.662	3444	2492773
	bin.54	70.08	4.495	0.474	5971	2174298
AET1	bin.55	99.84	0.47	0.486	70174	2569715
AET1	bin.34	99.19	1.212	0.676	188100	3803422
AET1	bin.30	97.7	0	0.593	24966	2902096
AET1	bin.1	97.33	1.777	0.383	25056	1876092
AET1	bin.2	97.31	2.258	0.317	47022	4092279
AET1	bin.64	97.14	0.476	0.413	129572	2110615
AET1	bin.36	96.94	1.898	0.534	134087	3546617
AET1	bin.28	96.77	4.761	0.508	44772	3416459
AET1	bin.18	96.45	3.546	0.509	55585	1821397
AET1	bin.56	96.23	3.673	0.423	31420	4399510
AET1	bin.14	96.23	2.419	0.405	96681	4626363
AET1	bin.29	96.2	0.627	0.396	19801	3771013
AET1	bin.45	96.06	4.259	0.433	24748	1730943
AET1	bin.51	95.32	2.419	0.478	15446	4535725
AET1	bin.17	95.26	5.348	0.585	124286	3239022
AET1	bin.6	94.68	2.127	0.456	17267	1715151
AET1	bin.24	94.59	2.702	0.508	105038	3970799
AET1	bin.60	94.04	0.496	0.546	75743	1835014
AET1	bin.43	93.84	1.351	0.521	196646	4843051
AET1	bin.3	92.73	1.396	0.475	29321	3816258
AET1	bin.50	92.72	0.909	0.522	69245	3908212
AET1	bin.4	92.47	4.838	0.433	8416	4480079
AET1	bin.39	92.41	2.191	0.657	74404	3171290
AET1	bin.37	92.3	0	0.299	27212	1003410
AET1	bin.41	92.26	0.77	0.502	34505	1896712
AET1	bin.44	92.2	1.213	0.436	20735	3702429
AET1	bin.26	92.15	5.252	0.4	11150	3165407
AET1	bin.23	91.8	0.98	0.409	6269	2342003
AET1	bin.19	91.2	0	0.385	69913	2108270
AET1	bin.13	90.89	1.685	0.314	18823	1040954
AET1	bin.57	90.66	3.351	0.7	5351	4461090
AET1	bin.22	90.66	0	0.572	11544	1572786
AET1	bin.21	90.2	2.22	0.7	11904	5614356
AET1	bin.38	90.18	2.836	0.503	12480	2032248
AET1	bin.32	89.05	1.623	0.543	141744	2146800
AET1	bin.15	89.01	3.296	0.481	11693	2076727
AET1	bin.52	88.98	0	0.595	18052	1239760
AET1	bin.8	88.1	2.702	0.593	11939	4427442
AET1	bin.48	87.97	1.498	0.439	5789	2465927
AET1	bin.49	87.87	4.48	0.628	6590	2869716
AET1	bin.5	87.44	6.179	0.424	51081	1387117
AET1	bin.12	87.35	3.782	0.613	12340	2374615
AET1	bin.66	86.77	2.838	0.559	10232	3138490
AET1	bin.62	86.36	2.909	0.661	36366	5254386
AET1	bin.20	86.17	2.485	0.547	118457	2938528
AET1	bin.11	85.89	2.451	0.587	5051	2475260
AET1	bin.58	85.48	0.94	0.604	4660	1262194
AET1	bin.46	85.08	2.078	0.63	25940	2513401
AET1	bin.40	83.94	7.021	0.559	6503	3881385
AET1	bin.25	83.42	0.401	0.653	149702	2636782
AET1	bin.7	82.54	0.986	0.338	11863	1560946
AET1	bin.59	82.21	2.58	0.695	42450	5965185
AET1	bin.35	81.95	1.685	0.375	22336	1315553
AET1	bin.53	80.46	1.098	0.328	9952	835813
AET1	bin.47	80.2	4.409	0.693	5375	2822163
AET1	bin.65	76.96	2.921	0.521	44882	779598
AET1	bin.61	76.36	3.666	0.559	149246	3138686
AET1	bin.31	75.41	7.123	0.419	2530	1892394
AET1	bin.27	73.52	0.582	0.575	3361	2512833
AET1	bin.16	73.5	4.64	0.448	3466	965797
AET1	bin.63	73.33	8.492	0.432	3606	3022668
AET1	bin.33	72.23	1.398	0.407	192515	1207592
AET1	bin.9	71.52	6.497	0.487	3212	2147404
AET1	bin.54	70.94	1.577	0.651	42424	1905167
AET1	bin.10	70.88	2.758	0.553	37949	1836127
AET1	bin.42	70.67	3.122	0.66	3525	2907422
AET2	bin.1	99.84	2.194	0.487	61447	2621236
AET2	bin.33	99.46	0.537	0.394	56067	3906240
AET2	bin.2	98.92	1.72	0.316	56067	4333341
AET2	bin.58	98.11	0.943	0.333	16619	1908724
AET2	bin.20	97.85	0.184	0.546	111375	1788329
AET2	bin.5	97.48	3.484	0.585	161567	3170314
AET2	bin.53	97.33	1.777	0.382	24168	1786937
AET2	bin.65	96.94	1.898	0.535	136196	3398642
AET2	bin.50	96.9	0.952	0.413	82258	2105960
AET2	bin.17	96.7	0	0.385	96964	2216908
AET2	bin.62	96.64	2.936	0.509	31350	3368828
AET2	bin.57	96.55	0.383	0.651	211351	2824897
AET2	bin.15	96.55	1.149	0.595	24877	3130840
AET2	bin.11	95.99	1.694	0.503	34434	1886679
AET2	bin.13	94.67	2.771	0.655	74127	3082480
AET2	bin.45	94.59	3.378	0.507	102019	3959936
AET2	bin.32	94.52	1.612	0.437	19857	3777262
AET2	bin.29	94.52	1.351	0.521	213653	5077264
AET2	bin.7	94.27	5.372	0.649	167762	3110869
AET2	bin.67	93.61	0.731	0.508	75031	1835014
AET2	bin.18	93.61	0.376	0.457	18856	1652554
AET2	bin.36	93.54	1.469	0.477	28680	4295864
AET2	bin.6	93.14	1.123	0.313	67963	1070844
AET2	bin.16	92.98	3.04	0.594	22471	4463023
AET2	bin.68	92.73	2.793	0.474	26352	3834084
AET2	bin.56	92.57	5.584	0.398	11842	3354522
AET2	bin.43	92.52	0.555	0.676	118817	3491216
AET2	bin.64	92.3	2.197	0.482	10461	2076003
AET2	bin.61	91.94	2.614	0.408	7227	2381696
AET2	bin.41	91.87	2	0.57	15418	1655975
AET2	bin.59	91.81	5.636	0.656	27914	5694929
AET2	bin.46	91.78	6.56	0.5	10490	2248968
AET2	bin.26	91.2	0	0.299	31449	975927
AET2	bin.54	90.9	0.909	0.522	55341	3930719
AET2	bin.55	90.8	1.718	0.701	12072	5549334
AET2	bin.25	90.45	3.085	0.7	5715	4509771
AET2	bin.35	90.3	2.133	0.547	101887	3026914
AET2	bin.49	89.69	5.209	0.558	8910	4052090
AET2	bin.48	89.05	1.095	0.543	141716	2139934
AET2	bin.44	87.41	0	0.328	14498	911104
AET2	bin.3	87.41	5.842	0.627	7350	2911378
[truncated: 1,338 more rows]

[truncated: 4 more sheets: Dataset S11, Dataset S12, Dataset S13, Dataset S14]
